# Supplementary material for: Fatty Acid Profiles and Production in Marine Phytoplankton
Source: Mar Drugs. 2019 Mar 4;17(3):151. doi: 10.3390/md17030151 (PMC6471065; doi:10.3390/md17030151)
Supplement: Supplementary file 1 [file marinedrugs-17-00151-s001.zip]

Archive with 1 entries (1 files):
- marinedrugs-444829-SI.xlsx
