# Supplementary material for: Fatty Acid Profiles and Production in Marine Phytoplankton
Source: Mar Drugs. 2019 Mar 4;17(3):151. doi: 10.3390/md17030151 (PMC6471065; doi:10.3390/md17030151)
Supplement: Supplementary file 1 [file marinedrugs-17-00151-s001.zip › marinedrugs-444829-SI.xlsx]

## Sheet: Chlorophyta
Ref.NOTE 2	42	82	13	57	57	83	58	85	67	67	67	58	79	42	62	62	62	44	62	62	20	44	42	67	62	13	57	67	44	58	58	58	44	44	44		NOTE 3	GENUS AVERAGE										CLASS AVERAGE
Phylum	Chlorophyta																																				Phylum	CHLOROPHYCEAE										CHLOROPHYCEAE
Class	Chlorophycea													Trebouxiophyceae									Chlorodendrophycea							Nephrophyceae			Prasinophycea		Mamillophycea		Class	Chlorophyceae		Trebouxiophyceae			Chlorodendrophyceae	Nephrophyceae	Pyramimonadophyceaee		Mamiellophyceae	Chlorophyceae	Trebouxiophyceae
ID																																					ID	A	A	B	B	B	C	D	E	E	F	A	B
Genus	Dunaliella												Scenedesmus	Nannochloris				Chlorella				Stichococcus	Tetraselmis							Heteromastix			Pyramimonas	Pycnococcus	Micromonas		Genus	Dunaliella	Scenedesmus	Nannochloris	Chlorella	Stichococcus	Tetrasellmis	Heteromastix	Pyramimonas	Pycnococcus	Micromonas	.
Species	tertiolecta	tertiolecta	tertiolecta	tertiolecta	tertiolecta	tertiolecta	tertiolecta	tertiolecta	bioculata	minuta	primoecta	primoecta	quadricauda	atomus	atomus	maculata	sp.	protothecoides	autotrophica	stigmatophora		sp.	suecia	suecia	suecia	suecia	sp	marina	chui	rotunda	rotunda	rotunda	cordata	provasoli	pusilla		n:	12	1	4	4	1	7	3	1	1	1	13	9
14:0	0.2	1.9	0.200401	1.3	0.5	1.2	5.9	0.7	0.4	0.7	0.4	4.7	2	0.6	0.8	0.8	0.6	0.2	0.4	1.9	0.8	0.4	0.75	1	2.7	3.59712	0.8	1	0.2	1.3	9.2	4.5	0.2	3.2	6.7		14:0	1.50837	2	0.7	0.825	0.4	1.4353	5	0.2	3.2	6.7	1.54618	0.722222
16:0	14.7	16.22	20.4409	13.4	17.6	26.2	12.9	29.4	24.1	20.6	21.7	11.3	8.1	20.1	22.9	29.8	28.3	15.5	19	24.2	16.3	24.5	22.15	36.8	12.5	26.0791	19.7	28.8	19.9	16.8	10.6	15.1	13.4	20.2	20.6		16:0	19.0467	8.1	25.275	18.75	24.5	23.7042	14.1667	13.4	20.2	20.6	18.2047	22.2889
18:0	0.4	0.54	0.200401	1	0.4	11.5		7.6	0.9	0.9	0.8	0.1	20.9	1.1	0.6	0.5	0.9	0.5	2.7	0.4	22.7	0.5	0.75	3	0.2	0.179856	0.3	2.1	0.3	0.2			1.3	0.5	1.8		18:0	2.21276	20.9	0.775	6.575	0.5	0.975694	0.2	1.3	0.5	1.8	3.77003	3.32222
Other even			0.200401			0.8	1.4					0.5		0.2								0.4	0.2			1.07914		0.7	0.1			0.2					Other even	0.7251		0.2		0.4	0.519784	0.2				0.7251	0.3
16:1n13 or 10	2.7			0.8	2.9	1.8			3.4	3.2	2.9			8.9				2				3.9	1.2	3.5				1.8	3.2				6.4	3	2.4		16:1n13 or 10	2.52857		8.9	2	3.9	2.425		6.4	3	2.4	2.52857	4.93333
16:1n9	0.1			0.2	0.2	1			0.2	2	0.5			1.3		2.4	3.8	0.3	2.9	3.8		0.4	1.1	0.7	17.2		1	3.8	0.3				1	0.8	0.2		16:1n9	0.6		2.5	2.33333	0.4	4.01667		1	0.8	0.2	0.6	2.12857
16:1n7	0.1	7.33	0.601202	1.5	0.3	0.7	9.5	0.7	0.7	1.6	1.1	9.8	1	0.6	6.6	0.5	0.8	0.8	1.3	5.3	13.5	2.1	0.3	0.9	1	1.07914	1.9	3.8	0.1	6.8	15.7	2.4	0.8	0.2	0.5		16:1n7	2.8276	1	2.125	5.225	2.1	1.29702	8.3	0.8	0.2	0.5	2.68702	3.5
16:1n5																																					16:1n5
18:1n-9,	2	2.33	0.801603	2.3	1.4	8.4	7.7	3.5	4.1	4.1	4.3	5.8	7.9	4.9	3.9	3.3	4.3	3.5	5.8	5	29.2	0.8	13.25	11.4	4.7	7.91367	8.8	6.2	6.8	7.1	2.3	16.7	0.2	2.2	1		18:1n-9,	3.8943	7.9	4.1	10.875	0.8	8.43767	8.7	0.2	2.2	1	4.20243	6.74444
18:1n-7	0.3	0.08	3.20641	1.1	1	1.2			0.8	1.1	2.1	0		0.4	0.8	2.7	0.1	1.7	1.7	0.8		0.9	0.75	2.7	2.1	3.59712	3	3.3	3				14.8	0.1	10.8		18:1n-7	1.08864		1	1.4	0.9	2.6353		14.8	0.1	10.8	1.08864	1.1375
18:1n-5 or 10																																					18:1n-5 or 10
20:1n9		0.87		0.3	0.1							0.2			0.6		0.1		2.8		0.5		2.1	1.9	0.8		1.6		2.5	15.6		1					20:1n9	0.3675		0.35	1.65		1.78	8.3				0.3675	1
22:1n-9																											0	3.2							0.1		22:1n-9						1.6				0.1
24:1n-9																																					24:1n-9
16:2n4			1.002			0.5	3					8.3											1.45			0.359712	0.5			0.5	1.5	3.8					16:2n4	3.2005					0.769904	1.93333				3.2005
16:2n6	0.7								0.7	1.1	0.9			4.2	4.8	4.6	4.8	5.1	4.9	4.2	1.5	4.9			1				0.1				0.1	0.3	0.2		16:2n6	0.85		4.6	3.925	4.9	0.55		0.1	0.3	0.2	0.85	4.33333
16:2n7																														0.3	1.4	2.8					16:2n7							1.5
16:3n4						0.1	4.9					7.4															0.7			0.3	3.1	6.6					16:3n4	4.13333					0.7	3.33333				4.13333
16:3n1
16:3n3	4.2								3.4	2.4	2.5			14.4	8.6	9.3	11.2	19	15.2	13.2		13.6			0.6				1.5					1.6	0.9		16:3n1 or 3	3.125		10.875	15.8	13.6	1.05			1.6	0.9	3.125	13.0625
16:3n6			4.00802	2.7	2.4									0.9									5.3			0.899281								0.1			16:3n6	3.03601		0.9			3.09964			0.1		3.03601	0.9
16:4n3	21	17.22	17.6353	24.4	16.5	8.6			12.9	11.4	12.3												10.8	8.2		25.8993	14.7	8.4	15.9		0.7		14.3	14.5	15.5		16:4n3	15.7728					13.9832	0.7	14.3	14.5	15.5	15.7728
16:4n1		2.22				0.9	7.1					5.9																		0.5	1.3	0.3					16:4n1	4.03						0.7				4.03
18:2n-6	4.8	5.77	5.61122	5.6	5.1	13.1	5.8	8.3	6.8	7.7	6.2	5.8	8.8	10.3	18.3	16.7	25.6	9.6	11.9	10.5	2.6	18.3	13.85	5	2.5	1.43885	3.3	1.6	4.6	28.4	2.8	10.2	0.7	1.4	1.1		18:2n-6	6.7151	8.8	17.725	8.65	18.3	4.61269	13.8	0.7	1.4	1.1	6.87548	13.7556
18:2n-5 or 9																																					18:2n-5 or 9
18:2n-4		1.22				1.1																															18:2n-4	1.16										1.16
18:2n-3																																					18:2n-3
18:3n6	2.7		1.002	4.1	5.8	2.1	0.8		0.8	1	1	2.1	0.8										1.7				0.6	0.2	0.4	0.6		3.1		0.7	0.5		18:3n6	2.1402	0.8				0.725	1.85		0.7	0.5	2.01836
18:3n4		0.07																																			18:3n4	0.07										0.07
18:3n3	43.5	22.62	40.2806	28.2	37.4	19.3	7.7	42.7	37	37.1	38.8	10.4	32.4	21.7	21.3	19.4	15.3	41.5	24.3	18.4	5.1	28.2	7.85	11.5	11.4	17.0863	18.9	16	25.2	0.2	3.7	28.4	4.6	5.2	8.1		18:3n3	30.4167	32.4	19.425	22.325	28.2	15.4195	10.7667	4.6	5.2	8.1	30.5693	21.6889
18:4n3	1	2.33	0.400802	0.6	1.2	0.5	8.3	5.6	3	4	4.1	6.7	2.5	2.7						2.5			6.6	6.7	8.5	7.73381	7.5	8	6.1	18.6	9.3	0.8	25.6	26.3	16.4		18:4n3	3.14423	2.5	2.7	2.5		7.30483	9.56667	25.6	26.3	16.4	3.09468	2.6
18:5n3		1.2																						0.7		2.33813							3.4	10.6	2.2		18:5n3	1.2					1.51906		3.4	10.6	2.2	1.2
20:2n-6						0.2									0.4	0.2	0.4		0.4	0.3	0.9				0.1			3									20:2n-6	0.2		0.333333	0.533333		1.55					0.2	0.433333
20:3n-6					0.1		1.9					1.3			0.2	0.2				0.4					0.2												20:3n-6	1.1		0.2	0.4		0.2					1.1	0.266667
20:4n-6							0.4			0.3	0.1	0.4		0.5	0.6	0.5			0.1	0.3			1.8		0.2		1.3		0.6		0.2						20:4n-6	0.3		0.533333	0.2		0.975	0.2				0.3	0.4
20:3n-3													0.5		0.1		0.1			0.1					0.1				0.1				1.2		0.1		20:3n-3		0.5	0.1	0.1		0.1		1.2		0.1	0.5	0.1
20:4n-3							3.5					1.7		1.1					0.1	0.6	1.9		0.2		0.3				0.6		0.2				0.1		20:4n-3	2.6		1.1	0.866667		0.366667	0.2			0.1	2.6	0.925
20:5n-3							10.2					9.7		3.2		0.2	0.2		0.1	2.9	1.3		4.8	4.2	3.9	0.719424	7.5	5.8	8		27.9		0.4	0.2	1.6		20:5n-3	9.95		1.2	1.43333		4.98849	27.9	0.4	0.2	1.6	9.95	1.31667
22:2n-6																														0.3	1.7						22:2n-6							1
22:5n-6																									0.2												22:5n-6						0.2
22:5n-3		0.09					6.2					3.9				0.3	0.2		0.1						0.1						5.1		4.1	0.4	0.3		22:5n-3	3.39667		0.25	0.1		0.1	5.1	4.1	0.4	0.3	3.39667	0.2
22:6n-3															0.1	0.1	0.7		0.1	0.2				0.8			1						4.5	7.4	7.5		22:6n-3			0.3	0.15		0.9		4.5	7.4	7.5		0.24
Total PUFA	77.9	52.74	69.9399	65.6	68.5	46.4	59.8	56.6	64.6	65	65.9	63.6	45	59	54.4	51.5	58.5	75.2	57.2	53.6	13.3	65	54.35	37.1	29.1	56.4748	56	43	63.1	49.7	58.9	56	58.9	68.7	54.5		Total PUFA	63.0483	45	55.85	49.825	65	48.4464	54.8667	58.9	68.7	54.5	61.66	54.1889
LCPUFA	77.9	52.65	69.9399	65.6	68.4	46.2	37.6	56.6	64.6	64.7	65.8	46.6	44.5	54.2	53	50	56.9	75.2	56.3	48.8	9.2	65	47.55	32.1	24	55.7554	46.2	34.2	53.8	49.4	23.8	56	48.7	60.7	44.9		LCPUFA	59.7158	44.5	53.525	47.375	65	41.9436	43.0667	48.7	60.7	44.9	58.5454	52.0667
Total HUFA	0	0.09	0	0	0.1	0.2	22.2	0	0	0.3	0.1	17	0.5	4.8	1.4	1.5	1.6	0	0.9	4.8	4.1	0	6.8	5	5.1	0.719424	9.8	8.8	9.3	0.3	35.1	0	10.2	8	9.6		Total HUFA	3.3325	0.5	2.325	2.45	0	6.50277	11.8	10.2	8	9.6	3.11462	2.12222
Total SAFA	15.3	18.66	21.0421	15.7	18.5	39.7	20.2	37.7	25.4	22.2	22.9	16.6	31	22	24.3	31.1	29.8	16.2	22.1	26.5	39.8	25.8	23.85	40.8	15.4	30.9353	20.8	32.6	20.5	18.3	19.8	19.8	14.9	23.9	29.1		Total SAFA	22.8252	31	26.8	26.15	25.8	26.4122	19.3	14.9	23.9	29.1	23.454	26.4
Total MUFA	5.2	10.61	4.60922	6.2	5.9	13.1	17.2	4.2	9.2	12	10.9	15.8	8.9	16.1	11.9	8.9	9.1	8.3	14.5	14.9	43.2	8.1	18.7	21.1	25.8	12.5899	16.3	22.1	15.9	29.5	18	20.1	23.2	6.3	15		Total MUFA	9.5766	8.9	11.5	20.225	8.1	18.9271	22.5333	23.2	6.3	15	9.52456	15
Total	98.4	82.01	95.5912	87.5	92.9	99.2	97.2	98.5	99.2	99.2	99.7	96	84.9	97.1	90.6	91.5	97.4	99.7	93.8	95	96.3	98.9	96.9	99	70.3	100	93.1	97.7	99.5	97.5	96.7	95.9	97	98.9	98.6	NOTE 4	Total	95.4501	84.9	94.15	96.2	98.9	93.7857	96.7	97	98.9	98.6	94.6386	95.5889
16:1n7/16:0	0.00680272	0.451911	0.0294118	0.11194	0.0170455	0.0267176	0.736434	0.0238095	0.0290456	0.0776699	0.0506912	0.867257	0.123457	0.0298507	0.28821	0.0167785	0.0282686	0.0516129	0.0684211	0.219008	0.828221	0.0857143	0.013544	0.0244565	0.08	0.0413793	0.0964467	0.131944	0.00502513	0.404762	1.48113	0.15894	0.0597015	0.00990099	0.0242718		16:1n7/16:0	0.202395	0.123457	0.0907769	0.291816	0.0857143	0.0561137	0.681611	0.0597015	0.00990099	0.0242718	0.196323	0.179565
n3	65.5	43.46	58.3166	53.2	55.1	28.4	35.9	48.3	52.9	52.5	55.2	32.4	35.4	28.7	21.5	20	16.5	41.5	24.7	24.7	8.3	28.2	30.25	32.1	24.3	53.777	49.6	38.2	55.9	18.8	46.9	29.2	58.1	64.6	51.8		n3	48.4314	35.4	21.675	24.8	28.2	40.5896	31.6333	58.1	64.6	51.8	47.429	23.7889
n6	8.2	5.77	10.6212	12.4	13.4	15.4	8.9	8.3	8.3	10.1	8.2	9.6	9.6	15.9	24.3	22.2	30.8	14.7	17.3	15.7	5	23.2	22.65	5	4.2	2.33813	5.2	4.8	5.7	29.3	4.7	13.3	0.8	2.5	1.8		n6	9.9326	9.6	23.3	13.175	23.2	7.12688	15.7667	0.8	2.5	1.8	9.90702	18.7889
n3/n6	7.9878	7.53206	5.49057	4.29032	4.11194	1.84416	4.03371	5.81928	6.37349	5.19802	6.73171	3.375	3.6875	1.80503	0.884774	0.900901	0.535714	2.82313	1.42775	1.57325	1.66	1.21552	1.33554	6.42	5.78571	23	9.53846	7.95833	9.80702	0.641638	9.97872	2.19549	72.625	25.84	28.7778		n3/n6	5.23234	3.6875	1.03161	1.87103	1.21552	9.12072	4.27195	72.625	25.84	28.7778	5.1135	1.42512
DHA/EPA	-	-	-	-	-	-	-	-	-	-	-	-	-	-	0	2	0.285714	-	1	14.5	-	-	-	5.25	-	-	7.5	-	-	-	-	-	0.0888889	0.027027	0.213333		DHA/EPA			0.761905	7.75		6.375		0.0888889	0.027027	0.213333		3.55714
Cell specifics																																					Cell specifics
ESD (note 1)	8.2	8												4.8									10.7														ESD
Cell volume µg^3	294	262.1	262											14	14					20.7			640			353											Cell volume µg^3
pgC/cell	47.6	43.09	29			17.1	43.08	147				10.5		7.25	7.25			13		4.8		-	94	94		56		93	111				153	5.5	1.5		pgC/cell
pg Lipid /cell																		3.8				0.49							22.2				5.13	0.54	0.39		pg Lipid /cell
FA pg/cell	7.4	6.57	4.99					5	6.3	5.1	48.1			0.41				1.04				0.19	3.6	3.3		5.8		9.3	9.96				2.6	0.26	0.19		FA pg/cell
PUFA%C	12.1105	8.04135	12.0345					1.92517						3.33655				6.016					2.08149	1.30245		5.84918		4.3	5.66195				1.00092	3.24764	6.90333	14	PUFA%C	8.52788	N/A	3.33655	6.016	N/A	3.83901	N/A	1.00092	3.24764	6.90333	8.52788	4.67628
HUFA%C	0	0.0137224	0					0						0.271448				0					0.260426	0.175532		0.0745118		0.88	0.834486				0.173333	0.378182	1.216	14	HUFA%C	0.00343061	N/A	0.271448	0	N/A	0.444991	N/A	0.173333	0.378182	1.216	0.00343061	0.135724
20:4n6%C	0	0	0					0						0.0282759				0					0.0689362	0		0		0	0.0538378				0	0	0	14	20:4n6%C	0	N/A	0.0282759	0	N/A	0.0245548	N/A	0	0	0	0	0.0141379
20:5n3%C	0	0	0					0						0.180966				0					0.18383	0.147447		0.0745118		0.58	0.717838				0.00679739	0.00945455	0.202667	14	20:5n3%C	0	N/A	0.180966	0	N/A	0.340725	N/A	0.00679739	0.00945455	0.202667	0	0.0904828
22:6n3%C	0	0	0					0						0				0					0	0.0280851		0		0	0				0.0764706	0.349818	0.95	14	22:6n3%C	0	N/A	0	0	N/A	0.00561702	N/A	0.0764706	0.349818	0.95	0	0
18:5n3%C	0	0.182966	0					0						0				0					0	0.0245745		0.242163		0	0				0.0577778	0.501091	0.278667	14	18:5n3%C	0.0457415	N/A	0	0	N/A	0.0533476	N/A	0.0577778	0.501091	0.278667	0.0457415	0
FA%C	15.5462	15.2472	17.2069					3.40136						5.65517				8					3.82979	3.51064		10.3571		10	8.97297				1.69935	4.72727	12.6667	14	FA%C	12.8504	N/A	5.65517	8	N/A	7.33411	N/A	1.69935	4.72727	12.6667	12.8504	6.82759
HUFA+18:5	0	1.29	0	0	0.1	0.2	22.2	0	0	0.3	0.1	17	0.5	4.8	1.4	1.5	1.6	0	0.9	4.8	4.1	0	6.8	5.7	5.1	3.05755	9.8	8.8	9.3	0.3	35.1	0	13.6	18.6	11.8	35	HUFA+18:5	3.4325	0.5	2.325	2.45	0	6.93679	11.8	13.6	18.6	11.8	3.20692	2.12222
HUFA+18%C	0	0.196688	0					0						0.271448				0					0.260426	0.200106		0.316675		0.88	0.834486				0.231111	0.879273	1.49467	14	HUFA+18%C	0.0491721	N/A	0.271448	0	N/A	0.498339	N/A	0.231111	0.879273	1.49467	0.0491721	0.135724
[truncated: 22 more columns]

## Sheet: Diatoma
Ref.NOTE 2	42	42	20	67	86	86	84	42	57	56	81	86	86	70	84	57	67	57	60	42	78	67	67	85	86	86	86	82	68	84	54	86	84	84	84	13	59	81	67	57	86	86	20	84	67			GENUS AVERAGE
Phylum	DIATOMS																																														Phylum	DIATOMA
Class	Coscinodiscophyceae																																					Bacillariophyceae									Class	Cosciondiscophyceae
																																															ID	H	H
Genus	Chaetoceros							Skeletonema								Cyclotella	Asterionella	Thalassiosira																	Leptocylidricus		Coscnodiscus.	Phaeodactylum							Nitzschia		Genus	Chaetoceros	Skeletonema
Note 6 Species	calcitrans	gracilis	gracilis	affinis	affinis Exp	affinis SC	affinis 158	costatum	costatum	costatum	costatum	costatumEXP	costatumSC	costatum	costatum1281	crypica	sp	fluviatilis	pseudonana	pseudonana	pseudonana	sp.	weissflogii	weissflogii	weissfl EXP	weissfl MID	weissfl SC	weissflogii	weissflogii	weissflogii	weissflogiiEE	rotula tox	rotula 1018	rotula1647	danicus	danicus	sp	tricornutum	tricornutum	tricornutum	tricornutum EXP	tricornutum SC	tricornutum EXP	tricornatum	closterum		n:	7	8
14:0	17.5	10.05	7.3	19	12.5954	13.5942	12.4988	20.1	32.7	26.5	30	15.148	23.2922	5.4	16.4525	7.2	29.2	7.9	5	14.3	11.1	21.1	24.8	21.6	8.97446	8.68235	13.2433	9.63	8	13.6654		13.2437	25.4602	32.3087	17.4657	15.5229	13.96	6	8.8	7.8	7.12882	8.78431	7.2	4.30577	8.5		14:0	13.2198	21.1991
16:0	10.7	20.55	34.5	26	13.3818	10.0277	18.6265	16.5	6.9	6.1	6	15.8281	12.7696	4.2	16.3313	27.8	20.8	23.2	10.04	11.2	29	34.9	27.5	18.6	15.1628	16.2014	12.6644	22.4	22	24.8642	12.3493	11.5286	22.045	26.0986	11.2358	10.2941	15.72	15	22.3	26.6	11.7846	16.5905	17.6	31.1813	33.2		16:0	19.1123	10.5786
18:0	0.8	3.6	2.2	3.2	1.97236	0.768988	2.34633	0.8	0.1		21	8.71173	4.06173	0.3	4.344	0.3	2.3	0.3		0.7	11.8	2.1	1.4	3.8	1.55347	0.520074	0.769409	3.92	1.2	2.28843	0.239105	1.34551	4.53742	7.00962	4.58295	0.163399	1.56	10	1.7	0.5	0.752467	0.547974	4.7	0.789129	5.1		18:0	2.12681	5.61678
Other even	0.1	1.5		0.1			0.325765							0	1.12104					0.1		0.1						3.03	1.3	0.36897			0.495729	0.882347	0.533041	0.163399		12	2.1					0.937697	2		Other even	0.506441	0.560522
16:1n13 or 10	0.7	1.4		2.5				1.3									2.6			0.4		1.2	2.2																1.8						0.9		16:1n13 or 10	1.53333	1.3
16:1n9																			3.84		2.7	2.9	0.3								2.22572								0.2						0.6		16:1n9
16:1n7	30	30.1	39.3	33.9	28.3657	20.7471	22.4945	28.6	21	13	14	16.6618	19.4418	9.6	20.5125	42.4	28.7	44.8	19.88	18	13.4	19	24.9	13.4	19.6545	35.3858	26.1493	16.75	47	22.8919	14.3128	21.5491	15.6905	11.6198	17.7799	27.2876	18.56	17	32.7	46.8	26.0254	34.4627	33.3	45.6234	25.5		16:1n7	29.2725	17.852
16:1n5	0.1	0.15						0.5						1.6						0.3																											16:1n5	0.125	1.05
18:1n-9,	2.8	4.8	0.9	2.8	1.09685		0.45161	1.4	0.3	0.4	2	4.02454	2.00493	1.1	2.38955	0.4	2.3	0.2	0.48	0.5	4.5	3.4	1.3	1.1	5.88451	0.801491	2.44074	5.02	0.9	0.229097	0.88806	6.76683	1.58844	2.66203	1.07009	1.63399	3.46	4	1.5	0.9	1.22271	1.51923	2	3.43555	4		18:1n-9,	2.14141	1.70238
18:1n-7	0.2	2.8		5.9	8.69158	1.97657	4.38609	0.1				0.767132		0.2	0.540959	0.1	1.9	0.1	0.49	0.1	1	0.3	1.9		0.578021	1.62875	0.695355	0	1.4	0.873629	0.688776	1.50944	3.67174		2.24947	4.73856			1.6	0.2	0.942946	0.729751		2.13058	2.8		18:1n-7	3.99237	0.402023
18:1n-5 or 10																																															18:1n-5 or 10
20:1n9						7.27796						0.420949		0.2						0.2					0.108099	0.180988	0.487579	1.21							0.0843934		0.425			0.4	0.480046	1.77438					20:1n9	7.27796	0.310475
22:1n-9					0.530936							0.492281	0.426041	0.3											0.37723	0.959513	0.376909	0.81							0		0.175				0.168457						22:1n-9	0.530936	0.406107
24:1n-9																												1.21																			24:1n-9
16:2n4	1.6	1.2					3.40073	3.5	6.6	0.9				4.5	4.32964	1.3		2.4	3.98	4.5								0.06		3.16972	1.12372		1.5557	1.40345	6.26196	9.96732	4.6			1.4			10.2	0.363424			16:2n4	2.06691	3.96593
16:2n6																																															16:2n6
16:2n7	3.5	2.4						3.3		9.1									2.88	2.7																	1.46										16:2n7	2.95	6.2
16:3n4	8	2.25					9.23632	3.7	2.3	13.6				13.1	11.4195	4.1		6.5	6.69	12.7				2				0.39	5.4	12.1885			1.87793	1.83402	14.7332	19.281	10.36			2.9				0.599864			16:3n4	6.49544	8.8239
16:3n1																			0.88																												16:3n1
16:3n3																																															16:3n3
16:3n6																															7.34416																16:3n6
16:4n3																	2.4					0.3																	2.4	0.1					0.5		16:4n3
16:4n1	0.3			1.5	6.63866	10.124		2.6	6.6	4	0	8.83535		12.5		0.2	2.8	0.1	0.58	2.3		2.8	7.1		12.4753	4.42097	8.7477				24.1959	3.64419				2.45098	2.76		3.1	0.2	11.5584	6.51628			0.8		16:4n1	4.64067	5.75589
18:2n-6	0.8	0.6	0.6	1.3	0.165765		0.337553	2.2	1.1	0.4	4	1.12361	0.846451	1	5.11589	0.3	1.7	0.4	0.29	0.4	1.1	1.7		3.1	0.539101	0.652578	4.96079	1.91		0.952219	1.46978	0.974849	1.37508	0.633831	3.2823	0.163399		4.5	4.1	1	2.73312	1.738	1.1	0.829515	2.7		18:2n-6	0.633886	1.97324
18:2n-5 or 9	0.8	3.1																																													18:2n-5 or 9	1.95
18:2n-4																												0.21									2.78										18:2n-4
18:2n-3														0.5																																	18:2n-3		0.5
18:3n6	0.4	0.95						0.3	0.3	0.4						0.1		0.2	0.25	0.2			1					1.23			0.513744					0.490196	0.84		0.2	0.3					0.7		18:3n6	0.675	0.333333
18:3n4																																															18:3n4
18:3n3			0.8	0.8	15.6524	4.21369	0.0809387	0.3	0.3			5.37811	3.39234		0.343983	0	1			0.1		1.2		1.2	6.44563	4.09395	1.97017	1.5	0.5	0.201082	0.778223	5.97942	0.100466	0.150972	0.196132		0.48	1	2.8	0.3	3.99444	2.30441	1.3		1.6		18:3n3	4.3094	1.94289
18:4n3	0.5	0.7	0.8		2.05936	1.30354	0.867998	2.2	2.2	4.4		3.25951	6.831	4.4	7.7578	2.6		0.2	5.69	5.3		1.9	0.3		2.50766	2.00442	2.18427	1.52	0.2	1.9164	2.49588	6.77618	7.6903	4.89637	1.5267	0.326797	0.9	2	0.2	0.1	2.97367	1.43824	1.3	0.377337	1		18:4n3	1.03848	4.43547
18:5n3																												0.19																			18:5n3
20:2n-6										0.1																		1.05									0.28										20:2n-6		0.1
20:3n-6														0.1				0.1										0.95					0.118149	0.134773			0.3										20:3n-6		0.1
20:4n-6	5.7	5.35	1.4				7.43203			0.1		0.23945			0.904932					0.3					0.0548322	0.079015		0.8		0.0924337	0.477878	0.912415	0.308875		4.80091	5.39216	0.36							0.715194	1.4		20:4n-6	4.97051	0.414794
20:3n-3																												0.82									3.26										20:3n-3
20:4n-3	0.2									0.1						0.1		0.1		0.3								0.45									0.42										20:4n-3	0.2	0.1
20:5n-3	11.1	5.15	4.1	0.6	8.27534	28.6674	15.9807	6	13.8	17.4	2	14.7062	13.8812	35.3	6.81646	7.5	3.1	8	23.93	19.3	19	1.7	3.8	30	19.7442	18.8029	18.8307	8.43	8.2	13.5532	24.0234	19.6995	11.3411	7.91399	13.5642	2.12418	9.58	27	12.5	8.6	28.1701	21.6495	14.7	7.78547	2.6		20:5n-3	10.5533	13.738
22:2n-6				0.1																			0.1														0.48		0.8						1.9		22:2n-6	0.1
22:5n-6																																															22:5n-6
22:5n-3						1.29895										0.1		0.2																			0.82					0.120881					22:5n-3	1.29895
22:6n-3	0.8	0.35			0.455484		1.52034	2	1.7	1.2		4.25108	13.0528	5.6	1.57651	0.9		2.2	4.56	3.9	3.1			5.1	5.41924	4.77248	5.96069	1.88		2.70167	5.8783	4.7989	2.13336	2.45152	0.633211		2.5	2	0	0.8	1.90655	0.962972	0.3	0.864356			22:6n-3	0.781455	4.19719
Total PUFA	33.7	22.05	7.7	4.3	33.247	45.6076	38.8566	26.1	34.9	51.7	6	37.7933	38.0037	77	38.2647	17.2	11	20.4	49.73	52	23.2	9.6	12.3	41.4	47.186	34.8263	42.6543	21.39	14.3	34.7752	68.3009	42.7855	26.5009	19.4189	44.9986	40.1961	42.18	36.5	26.1	15.7	51.3363	34.7303	28.9	11.5352	13.2		Total PUFA	26.4945	38.7202
LCPUFA	15.9	11.2	2.2	3.6	24.5162	15.6412	13.9235	18.1	19.4	32.8	4	18.5966	11.0698	36	28.9668	8.6	7.9	9.8	21.24	28.2	1.1	7.9	8.4	6.3	21.9677	11.1719	17.8629	7.01	6.1	18.428	37.9214	17.3746	12.5995	8.91865	26.0003	32.6797	24.18	7.5	12.8	6.3	21.2596	11.9969	13.9	2.17014	7.3		LCPUFA	12.4259	21.1167
Total HUFA	17.8	10.85	5.5	0.7	8.73082	29.9663	24.9331	8	15.5	18.9	2	19.1968	26.9339	41	9.2979	8.6	3.1	10.6	28.49	23.8	22.1	1.7	3.9	35.1	25.2183	23.6544	24.7914	14.38	8.2	16.3473	30.3795	25.4108	13.9015	10.5003	18.9983	7.51634	18	29	13.3	9.4	30.0767	22.7333	15	9.36502	5.9		Total HUFA	14.0686	17.6036
Total SAFA	29.1	35.7	44	48.3	27.9495	24.3908	33.7973	37.4	39.7	32.6	57	39.6878	40.1235	9.9	38.2489	35.3	52.3	31.4	15.04	26.3	51.9	58.2	53.7	44	25.6908	25.4038	26.6772	38.98	32.5	41.187	12.5884	26.1179	52.5383	66.2992	33.8175	26.1438	31.24	43	34.9	34.9	19.6659	25.9228	29.5	37.2139	48.8		Total SAFA	34.7482	36.8325
Total MUFA	33.8	39.25	40.2	45.1	38.6851	30.0016	27.3322	31.9	21.3	13.4	16	22.3667	21.8728	13	23.443	42.9	35.5	45.1	24.69	19.5	21.6	26.8	30.6	14.5	26.6024	38.9565	30.1498	25	49.3	23.9947	18.1153	29.8254	20.9507	14.2819	21.1838	33.6601	22.62	21	37.8	48.3	28.8395	38.4861	35.3	51.1895	33.8		Total MUFA	36.3384	20.4103
Total	96.6	97	91.9	97.7	99.8816	100	99.9861	95.4	95.9	97.7	79	99.8479	100	99.9	99.9566	95.4	98.8	96.9	89.46	97.8	96.7	94.6	96.6	99.9	99.4791	99.1867	99.4813	85.37	96.1	99.957	99.0047	98.7287	99.9899	100	100	100	96.04	100.5	98.8	98.9	99.8418	99.1391	93.7	99.9386	95.8		Total	97.5811	95.9631
16:1n7/16:0	2.80374	1.46472	1.13913	1.30385	2.11973	2.06899	1.20766	1.73333	3.04348	2.13115	2.33333	1.05268	1.52251	2.28571	1.25602	1.52518	1.37981	1.93103	1.98008	1.60714	0.462069	0.544413	0.905455	0.72043	1.29623	2.18412	2.06478	0.747768	2.13636	0.920678	1.15899	1.86918	0.71175	0.445229	1.58243	2.65079	1.18066	1.13333	1.46637	1.7594	2.20842	2.07726	1.89205	1.46316	0.768072		16:1n7/16:0	1.72969	1.91978
n3	12.6	6.2	5.7	1.4	26.4426	35.4836	18.45	10.5	18	23.1	2	27.5949	37.1573	45.8	16.4948	11.2	6.5	10.7	34.18	28.9	22.1	5.1	4.1	36.3	46.5921	34.0947	37.6936	14.79	8.9	18.3723	57.3717	40.8982	21.2652	15.4129	15.9202	2.45098	17.96	32	17.9	9.9	48.6032	32.9923	17.6	9.02716	5.7		n3	15.1823	22.5809
n6	6.9	6.9	2	1.4	0.165765	0	7.76958	2.5	1.4	1	4	1.36306	0.846451	1.1	6.02083	0.4	1.7	0.7	0.54	0.9	1.1	1.7	1.1	3.1	0.593933	0.731593	4.96079	5.94	0	1.04465	9.80556	1.88726	1.8021	0.768604	8.08321	6.04575	2.26	4.5	5.1	1.3	2.73312	1.738	1.1	1.54471	6.7		n6	3.59076	2.27879
n3/n6	1.82609	0.898551	2.85	1		-	2.37464	4.2	12.8571	23.1	0.5	20.2448	43.8977	41.6364	2.73962	28	3.82353	15.2857	63.2963	32.1111	20.0909	3	3.72727	11.7097	78.4467	46.6034	7.59829	2.4899	-	17.587	5.85093	21.6706	11.8002	20.0531	1.96954	0.405405	7.9469	7.11111	3.5098	7.61538	17.783	18.9829	16	5.84393	0.850746		n3/n6	1.78986	18.647
DHA/EPA	13.875	14.7143	-	-	18.1682	-	10.5113	3	8.11765	14.5	-	3.45941	1.06347	6.30357	4.32375	8.33333	-	3.63636	5.24781	4.94872	6.12903	-	-	5.88235	3.64335	3.93986	3.15915	4.48404	-	5.0166	4.08679	4.10501	5.31607	3.22819	21.4213	-	3.832	13.5	-	10.75	14.7754	22.482	49	9.00725	-		DHA/EPA	14.3172	5.82398
Cell specifics																																															Cell specifics
ESD (note 1)	2.1	4.2			12	12		6.7			5.7				6.8					3.9					14	14	14	13	15		14	20	25.8	18.1	11.1			5.7			3.5	3.5					ESD
Cell volume µg^3	5	38			904	904	1313	154			97	207	207		165					32					1436.76	1436.76	1436.76	1092.6	1767.15	878	1500	4188.79	8942	3087	716	716		98			22.4	22.4		190			Cell volume µg^3
pgC/cell	1.1	5.5			116	116	137	17			14	22	22		13					4.8				262	105	105	105	84	124	112		249	1641	267.4	57	57		15			4	4		20			pgC/cell
pg Lipid /cell																																															pg Lipid /cell
FA pg/cell	0.74	2.3		10.7				1.5									4.4			1		1.5	10	16	3.63	3.63	3.63	9.64				35.8	32.786	4.76405	1.00035	6.37			3.2					1.10473	12.9		FA pg/cell
PUFA%C	22.6709	9.22091						2.30294												10.8333				2.52824	1.63129	1.204	1.47462	2.45476				6.15148	0.52947	0.345971	0.789724	4.49209								0.637161		15	PUFA%C	15.9459	2.30294
HUFA%C	11.9745	4.53727						0.705882												4.95833				2.14351	0.871831	0.817767	0.857074	1.65028				3.65344	0.277741	0.187075	0.33342	0.839984								0.51729		15	HUFA%C	8.25591	0.705882
20:4n6%C	3.83455	2.23727						0												0.0625				0	0.00189563	0.00273166	0	0.0918095				0.131183	0.00617109	0	0.0842557	0.602597								0.0395047		15	20:4n6%C	3.03591	0
20:5n3%C	7.46727	2.15364						0.529412												4.02083				1.83206	0.682584	0.650043	0.651005	0.967443				2.8323	0.226587	0.140997	0.238051	0.237387								0.430041		15	20:5n3%C	4.81045	0.529412
22:6n3%C	0.538182	0.146364						0.176471												0.8125				0.31145	0.187351	0.164991	0.206069	0.215752				0.689962	0.042623	0.0436768	0.0111128	0								0.0477439		15	22:6n3%C	0.342273	0.176471
18:5n3%C	0	0						0												0				0	0	0	0	0.0218048				0	0	0	0	0								0		15	18:5n3%C	0	0
FA%C	67.2727	41.8182						8.82353												20.8333				6.10687	3.45714	3.45714	3.45714	11.4762				14.3775	1.99793	1.78162	1.75499	11.1754								5.52364		15	FA%C	54.5455	8.82353
HUFA+18:5	17.8	10.85	5.5	0.7	8.73082	29.9663	24.9331	8	15.5	18.9	2	19.1968	26.9339	41	9.2979	8.6	3.1	10.6	28.49	23.8	22.1	1.7	3.9	35.1	25.2183	23.6544	24.7914	14.57	8.2	16.3473	30.3795	25.4108	13.9015	10.5003	18.9983	7.51634	18	29	13.3	9.4	30.0767	22.7333	15	9.36502	5.9	45	HUFA+18:5	14.0686	17.6036
HUFA+18%C	11.9745	4.53727						0.705882												4.95833				2.14351	0.871831	0.817767	0.857074	1.67208				3.65344	0.277741	0.187075	0.33342	0.839984								0.51729		15		8.25591	0.705882
[truncated: 22 more columns]

## Sheet: Dinophyta
Ref.NOTE 2	57	13	67	83	81	Jonasdottir unpublished	67	81	69	Jonasdottir unpublished	81	86	86	13	78	78	87	87	78	54	85	67			GENUS AVERAGE							CLASS AVERAGE					PHYLA AV	GENUS STD							CLASS STD
Phylum	Dinophyta																							Phylum	Dinophyta							Dinophyta					Dinophyta	Dinophyta							Dinophyta
Class	Dinophycea																							Class	Gymnodiniale		Gonyaulacales	Peridiniales		Dinotrichales	Prorocentrales	Gymnodiniale	Gonyaulacales	Peridiniales	Dinotrichales	Prorocentrales		Gymnodiniale		Gonyaulacales	Peridiniales		Dinotrichales	Prorocentrales	Gymnodiniale	Gonyaulacales	Peridiniales	Dinotrichales	Prorocentrales
	Gymnodiniale					Gonyaukacales	Peridiniales								Dinotrichales					Prorocentrales				ID	J		K	L		M	N	J	K	L	M	N		J		K	L		M	N	J	K	L	M	N
Genus	Amphidinium				Cochlodinium	Alexandrium	Scripsiella				Heterocapsa				Gymnodinium					Prorocentrum				Genus	Amphidinium	Cochlodinium	Alexandrium	Scripsiella	Heterocapsa	Gymnodinium	Prorocentrum							Amphidinium	Cochlodinium	Alexandrium	Scripsiella	Heterocapsa	Gymnodinium	Prorocentrum
Note 6 Species	carterii	carterii	sp	carterae	polykrikoides	lusitanicum 91	trochoidea	trochoidea	sp	trochoidea	triquetra	triquetraEX	triquetraSC	triquetra	dominanceR	dominanceT	sp	sanguineum	sanguineum	minimum	dentatum	micans		n:	4	1	1	4	4	5	3	5	1	8	5	3	22	4	1	1	4	4	5	3	5	1	8	5	3
14:0	3.3	6.67116	4.6	3	4	7.90704	12.9	4	3.2	8.2482	5	9.42991	11.7399	18.8347	8.5	7.1	2	6.5	7.19117		1.7	5.7		14:0	4.39279	4	7.90704	7.08705	11.2511	6.25823	3.7	4.31423	7.90704	9.16908	6.25823	3.7	6.73914	1.67013			4.46384	5.77762	2.48975	2.82843	1.457		5.27256	2.48975	2.82843
16:0	36	44.0027	26.9	27.7	29	33.5131	47.6	22	9	28.8395	17	25.3245	30.0347	32.701	27.2	27.4	24.8	24.8	30.6515	14.499	33.9	61.9		16:0	33.6507	29	33.5131	26.8599	26.265	26.9703	36.7663	32.7205	33.5131	26.5625	26.9703	36.7663	29.7621	8.03463			16.09	6.88856	2.40878	23.8301	7.26238		11.4625	2.40878	23.8301
18:0	5.7	5.66038	17.5	22.3	25	3.52421	5.3	17	0.5	4.23782	13	2.98579	3.56303	0.903342	10.2	12.8	1.9	1.9	5.51798	0.896789	7.7	3.2		18:0	12.7901	25	3.52421	6.75945	5.11304	6.4636	3.93226	15.2321	3.52421	5.93625	6.4636	3.93226	7.78588	8.44045			7.13064	5.38063	4.91573	3.46021	9.124		5.91382	4.91573	3.46021
Other even	2.2	5.18868	5	1		1.19049	0.5	2	0.4	0.188943	0			0.813008			0.2	0.2				1		Other even	3.34717	0	1.19049	0.772236	0.406504	0.2	1	3.34717	1.19049	0.650325	0.2	1	1.42008	2.07752			0.828715	0.574884	0		2.07752		0.716819	0
16:1n13 or 10			0.4	0.4																				16:1n13 or 10								0.4					0.4								0
16:1n9	0.2		0.2	1			1.6								0.3	1.7			0.533998	0.342466		0.6		16:1n9	0.466667			1.6		0.844666	0.471233	0.466667		1.6	0.844666	0.471233	0.719607	0.46188					0.749924	0.182104	0.46188			0.749924	0.182104
16:1n7	0.3	5.12129	0.2	0.9		1.84291	4	3	0.7	0.24961	3	3.42861	2.50793	1.71635	0.5	1.7	1.5	2.6	1.1748	1.34683	0.3	2.5		16:1n7	1.63032		1.84291	1.9874	2.66322	1.49496	1.38228	1.63032	1.84291	2.32531	1.49496	1.38228	1.83754	2.34775			1.80307	0.734828	0.767403	1.10043	2.34775		1.32485	0.767403	1.10043
16:1n5																								16:1n5
18:1n-9,	7.5	2.89757	14.3	8.5	12	1.18413	7.4	6	1.2	5.31519	4	1.59844	2.29029	1.58085	5.5	5.9	1.5	11.8	12.4956	1.4544	2.5	3.2		18:1n-9,	8.29939	12	1.18413	4.9788	2.3674	7.43911	2.3848	9.03951	1.18413	3.6731	7.43911	2.3848	5.45984	4.68566			2.66443	1.13744	4.63646	0.878481	4.3824		2.35486	4.63646	0.878481
18:1n-7	0.2	1.41509	2.7	3.6		5.75136	4		0.3					0.271003	2.7	1.9	0.9	0.2	4.12958	2.13275		5.5		18:1n-7	1.97877		5.75136	2.15	0.271003	1.96592	3.81638	1.97877	5.75136	1.52367	1.96592	3.81638	2.37999	1.48664			2.6163		1.53943	2.381	1.48664		2.14462	1.53943	2.381
18:1n-5 or 10																								18:1n-5 or 10
20:1n9				0.1				8			12									1.45769				20:1n9	0.1			8	12		1.45769	0.1		10		1.45769	5.38942										2.82843
22:1n-9												9.70576	4.10799											22:1n-9					6.90687					6.90687			6.90687					3.95822					3.95822
24:1n-9			0.6																					24:1n-9	0.6							0.6					0.6
16:2n4	0.2	0.134771		0.6		1.21223								0.0903342	0	1.70879			1.70879					16:2n4	0.31159		1.21223		0.0903342	1.1392		0.31159	1.21223	0.0903342	1.1392		0.706865	0.251891					0.986572		0.251891			0.986572
16:2n6																								16:2n6
16:2n7																								16:2n7
16:3n4				0.2																				16:3n4	0.2							0.2					0.2
16:3n1																								16:3n1
16:3n3																								16:3n3
16:3n6																								16:3n6
16:4n3	0.2																							16:4n3								0.2					0.2								#DIV/0!
16:4n1				0.7																				16:4n1								0.7					0.7
18:2n-6	0.1	0.202156	0.4	12.7		1.07604	0.8	0	1.5	1.63657	5	2.20947	2.24683	0.135501	2.7	1.4	5.2	0.7		1.57514	6.6	0.7		18:2n-6	3.35054	0	1.07604	0.984143	2.39795	2.5	2.95838	3.35054	1.07604	1.69105	2.5	2.95838	2.34409	6.23422			0.751491	1.99564	1.98158	3.18395	6.23422		1.58743	1.98158	3.18395
18:2n-5 or 9																								18:2n-5 or 9
18:2n-4				0.9																				18:2n-4								0.9					0.9
18:2n-3																								18:2n-3
18:3n6				0.1					5.2					1.98735				0.1						18:3n6	0.1			5.2	1.98735	0.1		0.1		3.59368	0.1		1.84684										2.27168
18:3n4																								18:3n4
18:3n3	0.1	0	0.2	0.7		2.4237	2		0.2	2.64956	4	8.50213	11.3689	4.65221	2.7	0.3	0.4	0.3		1.57514	2.1	4.5		18:3n3	0.25		2.4237	1.61652	7.13082	0.925	2.72505	0.25	2.4237	4.76755	0.925	2.72505	2.56167	0.310913			1.26901	3.45387	1.18427	1.5594	0.310913		3.89734	1.18427	1.5594
18:4n3	10.1	6.53639	0.6	4.5	4	10.2083	3.2	12	10.6	8.77498	24	9.17337	8.48715	8.80759			2.5	3.6		9.22911	0	3.3		18:4n3	5.4341	4	10.2083	8.64374	12.617	3.05	4.17637	5.14728	10.2083	10.6304	3.05	4.17637	7.34826	3.96765			3.86191	7.59382	0.777817	4.67655	3.49543		5.96796	0.777817	4.67655
18:5n3			0.6	2.3		9.71379	5.3		43.1	10.3441				10.9304			20.8	3.4		43.318	24.3	3.9		18:5n3	1.45		9.71379	19.5814	10.9304	12.1	23.8393	1.45	9.71379	17.4186	12.1	23.8393	14.8339	1.20208			20.5233		12.3037	19.713	1.20208		17.3065	12.3037	19.713
20:2n-6																				1.01094				20:2n-6							1.01094					1.01094	1.01094
20:3n-6				0.5																				20:3n-6	0.5							0.5					0.5
20:4n-6						0.210586												0.5		0.446749				20:4n-6						0.5	0.446749		0.210586		0.5	0.446749	0.385779
20:3n-3				0.2																				20:3n-3	0.2							0.2					0.2
20:4n-3										2.0906														20:4n-3				2.0906						2.0906			2.0906
20:5n-3	7.4	0.0673854	8	2.8	8	3.54925	0.1	3	1.8	0.908783			0.623242		9.6	8.3	12.6	14.1	12.5667	2.25678	1.5	0.1		20:5n-3	4.56685	8	3.54925	1.4522	0.623242	11.4333	1.28559	5.25348	3.54925	1.2864	11.4333	1.28559	5.11959	3.79386			1.2437		2.39456	1.09426	3.62662		1.13909	2.39456	1.09426
22:2n-6																	0.1							22:2n-6						0.1					0.1		0.1
22:5n-6									0.1															22:5n-6				0.1						0.1			0.1
22:5n-3	0.6		0.3												0.4		0.1		0.142399					22:5n-3	0.45					0.214133		0.45			0.214133		0.30848	0.212132					0.162355		0.212132			0.162355
22:6n-3	25.4	1.95418	17.4	4.1	8	16.6929	4.2	17	18.8	26.4814	12	27.641	23.0301	4.65221	26.6	24	22	24.2	12.9939	18.4582	19	2.8		22:6n-3	12.2135	8	16.6929	16.6203	16.8308	21.9588	13.4194	11.3708	16.6929	16.7256	21.9588	13.4194	16.2456	11.1335			9.24481	10.4394	5.27021	9.20066	9.82432		9.12949	5.27021	9.20066
Total PUFA	44.1	8.89488	27.5	30.3	20	45.0867	15.6	32	81.3	52.8859	45	47.5259	45.7563	31.2556	42	35.7088	63.7	46.9	27.4119	77.8701	53.5	15.3		Total PUFA	27.6987	20	45.0867	45.4465	42.3845	43.1441	48.89	26.159	45.0867	43.9155	43.1441	48.89	40.4362	14.4844			28.3575	7.49434	13.6083	31.5387	13.0078		19.2713	13.6083	31.5387
LCPUFA	10.7	6.87332	1.8	22.7	4	24.634	11.3	12	60.6	23.4052	33	19.885	22.1029	26.6034	5.4	3.40879	28.9	8.1	1.70879	55.6974	33	12.4		LCPUFA	10.5183	4	24.634	26.8263	25.3978	9.50352	33.6991	9.21466	24.634	26.1121	9.50352	33.6991	19.4645	8.90171			23.1895	5.78776	11.1011	21.6572	8.24185		15.6654	11.1011	21.6572
Total HUFA	33.4	2.02156	25.7	7.6	16	20.4527	4.3	20	20.7	29.4807	12	27.641	23.6533	4.65221	36.6	32.3	34.8	38.8	25.7031	22.1727	20.5	2.9		Total HUFA	17.1804	16	20.4527	18.6202	16.9866	33.6406	15.1909	16.9443	20.4527	17.8034	33.6406	15.1909	20.9717	14.8013			10.4761	10.5667	5.03793	10.677	12.8291		9.78008	5.03793	10.677
Total SAFA	47.2	61.5229	54	54	58	46.1349	66.3	45	13.1	41.5145	35	37.7402	45.3375	53.252	45.9	47.3	28.9	33.4	43.3606	15.3958	43.3	71.8		Total SAFA	54.1807	58	46.1349	41.4786	42.8325	39.7721	43.4986	54.9446	46.1349	42.1555	39.7721	43.4986	44.8845	5.85103			21.8621	8.20815	8.15328	28.2026	5.34727		15.3047	8.15328	28.2026
Total MUFA	8.2	9.43396	18.4	14.5	12	8.7784	17	17	2.2	5.5648	19	14.7328	8.90621	3.5682	9	11.2	3.9	14.6	18.3339	6.73415	2.8	11.8		Total MUFA	12.6335	12	8.7784	10.4412	11.5518	11.4068	7.11138	12.5068	8.7784	10.9965	11.4068	7.11138	10.8024	4.71272			7.69702	6.7412	5.48564	4.51184	4.09116		6.72448	5.48564	4.51184
Total	99.5	79.8518	99.9	98.8	90	100	98.9	94	96.6	99.9652	99	99.999	100	88.0759	96.9	94.2088	96.5	94.9	89.1064	100	99.6	98.9		Total	94.5129	90	100	97.3663	96.7687	94.323	99.5	93.6104	100	97.0675	94.323	99.5	96.123	9.78469			2.64737	5.81434	3.12004	0.556776	8.71082		4.19455	3.12004	0.556776
16:1n7/16:0	0.00833333	0.116386	0.00743494	0.032491	0	0.0549907	0.0840336	0.136364	0.0777778	0.00865514	0.176471	0.135387	0.0835011	0.0524862	0.0183824	0.0620438	0.0604839	0.104839	0.0383275	0.0928913	0.00884956	0.0403877		16:1n7/16:0	0.0411613	0	0.0549907	0.0767075	0.111961	0.0568153	0.0473762	0.032929	0.0549907	0.0943343	0.0568153	0.0473762	0.0636598	0.0514751			0.0524239	0.0549469	0.032272	0.0424545	0.0482298		0.0531681	0.032272	0.0424545
n3	43.8	8.55795	27.1	14.6	20	42.5879	14.8	32	74.5	51.2493	40	45.3165	43.5094	29.0425	39.3	32.6	58.4	45.6	25.7031	74.8372	46.9	14.6		n3	23.5145	20	42.5879	43.1373	39.4671	40.3206	45.4457	22.8116	42.5879	41.3022	40.3206	45.4457	37.5002	15.5727			25.6675	7.29183	12.5405	30.1449	13.5776		17.5781	12.5405	30.1449
n6	0.1	0.202156	0.4	13.3	0	1.28662	0.8	0	6.8	1.63657	5	2.20947	2.24683	2.12285	2.7	1.4	5.3	1.3	0	3.03283	6.6	0.7		n6	3.50054	0	1.28662	2.30914	2.89479	2.14	3.44428	2.80043	1.28662	2.60197	2.14	3.44428	2.59715	6.53416			3.06756	1.40443	2.00823	2.97144	5.8713		2.23073	2.00823	2.97144
n3/n6		42.3333	67.75	1.09774	-	33.1005	18.5	-	-	31.3151	8	20.5101	19.3648	13.6809	14.5556	23.2857	11.0189	35.0769	-	24.6757	7.10606	20.8571	Note5	n3/n6	37.0604	-	33.1005	24.9075	15.3889	20.9843	17.5463	37.0604	33.1005	18.5618	20.9843	17.5463	23.0723	33.6375			9.06162	5.76044	10.7166	9.2409	33.6375		7.77773	10.7166	9.2409
DHA/EPA	0.291339	0.0344828	0.45977	0.682927	1	0.21262	0.0238095	0.176471	0.0957447	0.0343178			0.0270621	0	0.360902	0.345833	0.572727	0.582645	0.967123	0.122264	0.0789474	0.0357143		DHA/EPA	0.36713	1	0.21262	0.0825857	0.013531	0.565846	0.0789753	0.493704	0.21262	0.0595674	0.565846	0.0789753	0.305235	0.273684			0.0701711	0.0191358	0.250879	0.043275	0.369164		0.0655686	0.250879	0.043275
Cell specifics																								Cell specifics
ESD (note 1)					13.6	27.4		31.6		21.7	20.6				14.6	14.6			28	20				ESD
Cell volume µg^3		764	26521.8		1329	10798	288696	16563		5360	4566			1472	1629	1629			11494	3500				Cell volume µg^3
pgC/cell		190		37.3	253	3906.88		1321		1318	559			325	230	230			3560		1176			pgC/cell
pg Lipid /cell																								pg Lipid /cell
FA pg/cell		14.82	15			209	187.7														39	109.3		FA pg/cell
PUFA%C		0.693801				2.41193															1.77423		3	PUFA%C	0.693801	0	2.41193				1.77423	0.693801	2.41193			1.77423	1.62666
HUFA%C		0.157682				1.09413															0.679847		3	HUFA%C	0.157682	0	1.09413				0.679847	0.157682	1.09413			0.679847	0.643885
20:4n6%C		0				0.0112654															0		3	20:4n6%C	0	0	0.0112654				0	0	0.0112654			0	0.00375513
20:5n3%C		0.00525606				0.189868															0.0497449		3	20:5n3%C	0.00525606	0	0.189868				0.0497449	0.00525606	0.189868			0.0497449	0.0816232
22:6n3%C		0.152426				0.892993															0.630102		3	22:6n3%C	0.152426	0	0.892993				0.630102	0.152426	0.892993			0.630102	0.558507
18:5n3%C		0				0.519643															0.805867		3	18:5n3%C	0	0	0.519643				0.805867	0	0.519643			0.805867	0.441837
FA%C		7.8				5.34954															3.31633		3	FA%C	7.8	0	5.34954				3.31633	7.8	5.34954			3.31633	5.48862
HUFA+18:5	33.4	2.02156	26.3	9.9	16	30.1665	9.6	20	63.8	39.8248	12	27.641	23.6533	15.5827	36.6	32.3	55.6	42.2	25.7031	65.4907	44.8	6.8	22	HUFA+18:5	17.9054	16	30.1665	33.3062	19.7192	38.4806	39.0302	17.5243	30.1665	26.5127	38.4806	39.0302	29.0629	14.4561			23.8845	7.1863	11.3127	29.7677	12.5483		17.8707	11.3127	29.7677
HUFA+18%C		0.157682				1.61377															1.48571		3	HUFA+18%C	0.157682	0	1.61377				1.48571	0.157682	1.61377			1.48571	1.08572
[truncated: 1 more columns]

## Sheet: Haptophyta
Ref.NOTE 2	42	45	?	82	20	62	67	67	67	43	61	65	65	65	74	83	66	66	82	67	71	84	73	42	45	67	57			GENUS AVERAGE							CLASS AVERAGE			PHYLA AV	GENUS STD							CLASS STD
Phylum	Haptophyta																												Phylum	Haptophyta							Haptophyta			Haptophyta	Haptophyta							Haptophyta
Class	Coccolithophyceae																							Pavlovophyceae			Chrysophyceae		Class	Coccolithophyceae					Pavlovphyceae	Chrysophyseae	Coccolithophyceae		Pavl+Chrys		Coccolithophyceae					Pavlovphyceae	Chrysophyseae	Coccolithophyceae
																													ID	P	P	P	P	O	Q	Q	P	O	Q		P	P	P	P	O	Q	Q	P	O
Genus	Isochrysis						Chrysotila		Hymenomonas	Phaeocystis										Emiliana				Pavlova			Monochrysis		Genus	Isochrysis	Chrysotila	Hymenomonas	Phaeocystis	Emiliana	Pavlova	Monochrysis	w/o Ehux	Emiliana	Pavl+Chrys		Isochrysis	Chrysotila	Hymenomonas	Phaeocystis	Emiliana	Pavlova	Monochrysis	w/o Ehux	Emiliana
Species	TISO	sp.	TISO	sp.	galbana	galbana	stipitata	lamellosa	elongata	sp (ArabGulf)	sp (IrishSea)	pouchetii A	pouchetii B	pouchetii C	bloom	sp	pouchetii	pouchetii	globosa	huxleyi	huxleyi	huxleyi	huxleyi	lutheri	lutheri	pinguis	lutheri		n:	6	2	1	10	4	3	1	19	4	4	27	6	2	1	10	4	3	1	19	4
14:0	16	16.25	14.4	11.14	22	21.7	23.6	26.6	1.3		21.9	24.8	30.9	44.9	36.7	14	34.5	38.3	11.06	36.5	20.8	11.0499	2	11.5	8.8	38.7	11.3333		14:0	16.915	25.1	1.3	28.5622	17.5875	19.6667	11.3333	22.7806	17.5875	17.5833	21.182	4.23577	2.12132		11.4325	16.5385	7.67761		11.1653	16.5385
16:0	14.5	11.9	8.33	9.9	9.4	8.8	18.9	17.1	37.7	22	30.99	33.9	14.2	14.4	36.48	18.3	16.9	13.4	22.8	15.5	11.1	3.45163	6.4	21.3	21.14	29.2	14.3667		16:0	10.4717	18	37.7	22.337	9.11291	23.88	14.3667	18.9421	9.11291	21.5017	17.8651	2.32912	1.27279		8.58852	4.60795	7.82035		9.40445	4.60795
18:0	0.2	0.2	0.2	0.77	10.7	0.2	10	3.5	2	7.7	3.28	9.8	2.9	4	13.28	20.6	2.1	0.8	3.34	1.8		0.362156	1.1	1.3	0.3	3.7	0.133333		18:0	2.045	6.75	2	6.78	1.08739	1.76667	0.133333	5.03	1.08739	1.35833	4.01021	4.24619	4.59619		6.21592	1.74738	0.493958		5.56875	1.74738
Other even	0.3			0.06							0.3				2.67	3.2			0.6			0.1		0.3					Other even	0.18			1.6925	0.1	0.3		1.18833	0.1	0.3	0.94125	0.169706			1.4561		0.141421		1.37402
16:1n13 or 10							0.2							0.2		0.4										0.3	0.366667		16:1n13 or 10		0.2		0.3		0.3	0.366667	0.266667		0.333333	0.293333				0.141421				0.11547
16:1n9	0.3		2.8			6.7	2	2.3	6.8							1.2				1.9						2.5			16:1n9	3.26667	2.15	6.8	1.2	1.9	2.5		3.15714	1.9	2.5	2.94444	3.22542	0.212132						2.58254
16:1n7	4.2	3.5	3.8	3.2	4.9	4.3	3.2	4.3	0.3	3.9	4.1	0.7	6.9	7.7	0.17	3.5	5.8	13.3	2.3	2.9		1.08003		16.8	19.4	9.8	21.8333		16:1n7	3.98333	3.75	0.3	4.837	1.99001	15.3333	21.8333	4.21421	1.99001	16.9583	6.07533	0.611283	0.777817		3.85203	4.96521	11.1157		2.94361	4.96521
16:1n5																	0.9	0.3							0.2	0			16:1n5				0.6		0.1		0.6		0.1	0.35				0.424264	0.141421			0.424264	0.141421
18:1n-9,	20.1	16.25	8.89	11.2	20.2	10.9	22.3	24.3	8.3	40.3	29.76	25.8	17.4	5.3		9.1	19.5	10	10.97	11.4	1.5	0.977527	4.3	1.7	0.8	3.1	0.733333		18:1n-9,	14.59	23.3	8.3	18.6811	4.54438	1.86667	0.733333	17.2539	4.54438	1.58333	12.8877	4.9434	1.41421		11.4498	1.15902	1.48531		9.03315	1.15902
18:1n-7	1.3	1.6	1.63	1.2		1.5	5.7	5.3	0.9		1.28		1.8	0.4		0.9	2.9	1.4	4.06	7.6	1.5	6.61863	4.2	1.4	3.12	3.1	1.93333		18:1n-7	1.446	5.5	0.9	1.82	4.97966	2.54	1.93333	2.12467	4.97966	2.38833	2.66704	0.188627	0.282843		1.25931	0.98732	2.49038		1.62515	0.98732
18:1n-5 or 10																								0.3					18:1n-5 or 10						0.3				0.3	0.3
20:1n9	0.2					0.2									0.11	0.2			1.3					0.2			0.433333		20:1n9	0.2			0.536667		0.2	0.433333	0.402		0.316667	0.377619	0			0.662596				0.503508
22:1n-9				0.2															1.45										22:1n-9	0.2			1.45				0.825			0.825								0.883883
24:1n-9																			1.46										24:1n-9				1.46				1.46			1.46
16:2n4	0.7	0.53	0.73	0.58						1.8	4.1					0.8			0.05			0.207077		0.2	0.6		1.86667		16:2n4	0.635			1.6875	0.207077	0.4	1.86667	1.16125	0.207077	0.888889	1.01365	0.0953939			1.76086	0.282843			1.28423	0.282843
16:2n6			0.4			0.3																							16:2n6	0.35							0.35			0.35	0.0707107							0.0707107
16:2n7	0.5	0.8																						0.2	1				16:2n7	0.65					0.6		0.65		0.6	0.625	0.212132				0.565685			0.212132	0.565685
16:3n4																													16:3n4	#DIV/0!							#DIV/0!			#DIV/0!
16:3n1																													16:3n1
16:3n3	1.4			0.63		0.4			0.4		0.11					0.4			0.44					0.4			0.433333		16:3n3	0.81			0.316667		0.4	0.433333	0.54		0.416667	0.512593	0.523737			0.180093				0.408534
16:3n6																													16:3n6
16:4n3				0.06															0.09								0.0666667		16:4n3	0.06			0.09			0.0666667	0.075		0.0666667	0.0722222
16:4n1											0.16					0.7			0.89								0.3		16:4n1				0.583333			0.3	0.583333		0.3	0.5125				0.378726				0.378726
18:2n-6	2.5	4.1	8.7	3.82	19.8	9.6	5.3	5.5	13.5	5.3	0.77		2.9	1.2		15.9	3.3	4	2.52	0.8		0.152598	1.9	1.5	0.6	1.7	0.966667		18:2n-6	8.08667	5.4	13.5	4.48625	0.950866	1.26667	0.966667	6.39471	0.950866	1.19167	4.84705	6.40589	0.141421		4.83398	0.585947	0.915506		5.40571	0.585947
18:2n-5 or 9																								0.4					18:2n-5 or 9						0.4				0.4	0.4
18:2n-4				2.54												0.7			0.48										18:2n-4	2.54			0.59				1.24			1.24				0.155563				1.13119
18:2n-3																													18:2n-3
18:3n6	2.4	2.2	1.7				0.6	0.7					1.8	1.7	0.74	0.2								0.4	0.24		0.466667		18:3n6	2.1	0.65		1.11		0.32	0.466667	1.33778		0.368889	1.09556	0.360555	0.0707107		0.772269	0.113137			0.786667	0.113137
18:3n4																		0.8	0.93										18:3n4				0.865				0.865			0.865				0.0919239				0.0919239
18:3n3	3.6	5	7.7	3.22	4.6	7.1	4	4.8	5.5	6	1.11	1.6	2.4	1.2		1.4	1.2		0.8	4.8	30.1	2.61123	8.3	1.8	1.1	0.5	0.333333		18:3n3	5.20333	4.4	5.5	1.96375	11.4528	1.13333	0.333333	3.60176	11.4528	0.933333	4.43098	1.82977	0.565685		1.69796	0.650641	13.2509		2.22169	0.650641
18:4n3	17.4	23.4	18.5	14.21	3.1	9.8	2.3	3.3	7.9	5.2	0.61	1.9	3.7	4.1		2.6	4.2	2.1	4.22	4.4	21.9	9.65455	11.3	6	7.3	0.9	5.2		18:4n3	14.4017	2.8	7.9	3.18111	11.8136	4.73333	5.2	7.14111	11.8136	4.85	7.50748	7.15117	0.707107		1.46053	3.3828	6.82687		6.72553	3.3828
18:5n3	2.5	1.2		8.22					3.2	7.8	0.59					1	2.9	12.6	3.22	3.9	1.4	23.1506	21.6						18:5n3	3.97333		3.2	4.685	12.5127			4.323	12.5127		6.6629	3.73472			4.64825		12.1349		3.92062
20:2n-6				0.24		0.3													4.14								0.233333		20:2n-6	0.27			4.14			0.233333	1.56		0.233333	1.22833								2.23455
20:3n-6																											0.133333		20:3n-6							0.133333			0.133333	0.133333
20:4n-6		0.1	0.24	0.17		0.2									1.18	0.3			0.8								0.4		20:4n-6	0.1775			0.76			0.4	0.427143		0.4	0.42375	0.0590903			0.441362				0.404504
20:3n-3			0.78	0.56												0.8			0.56										20:3n-3	0.67			0.68				0.675			0.675	0.155563			0.169706				0.133041
20:4n-3				0.08																		1.70357					0.1		20:4n-3	0.08				1.70357		0.1	0.08	1.70357	0.1	0.627855
20:5n-3	0.2	0.6	0.83	1.01		0.8		0.3	1.3		0.14		1.6	2.2	0.14	2.3	0.7		1.6			0.394288		19.7	21.7	3.1	18.8333		20:5n-3	0.688	0.3	1.3	1.24	0.394288	14.8333	18.8333	0.98	0.394288	15.8333	4.07619	0.309144			0.91433	10.2105	13.6512		0.726562	10.2105
22:2n-6																											0.366667		22:2n-6							0.366667			0.366667	0.366667
22:5n-6	1.8	1.75	2.2			1.4																		2	1.2				22:5n-6	1.7875					1.6		1.7875		1.6	1.725	0.327554				0.565685			0.327554	0.565685
22:5n-3				0.16															1.04						0.4		0.4		22:5n-3	0.16			1.04		0.4	0.4	0.6		0.4	0.5								0.622254
22:6n-3	8.3	8.9	10.8	7.69	3.4	6.9	0.3	0.5	1.2		0.06	0.8	6.2	1.9	0.29		3.8	3.1	4.74	1.5	4.5	34.0498	38.6	9.4	8.9	0.2	12.1333		22:6n-3	7.665	0.4	1.2	2.61125	19.6625	6.16667	12.1333	4.05176	19.6625	7.65833	7.12653	2.47114	0.141421		2.22795	5.17333	17.1779		3.49138	5.17333
Total PUFA	41.3	48.58	52.58	43.19	30.9	36.8	12.5	15.1	33	26.1	7.65	4.3	18.6	12.3	2.35	27.1	16.1	22.6	26.52	15.4	57.9	71.9238	81.7	42	43.04	6.4	42.2333		Total PUFA	42.225	13.8	33	16.362	56.7309	30.48	42.2333	25.1353	56.7309	33.4183	31.0432	7.8369	1.83848		9.37808	20.8604	17.2796		14.8003	20.8604
LCPUFA	31	37.23	37.73	33.28	27.5	27.2	12.2	14.3	30.5	26.1	7.45	3.5	10.8	8.2	0.74	23.7	11.6	19.5	13.64	13.9	53.4	35.7761	43.1	10.9	10.84	3.1	9.63333		LCPUFA	32.3233	13.25	30.5	12.523	36.544	8.28	9.63333	19.7984	36.544	8.61833	20.6229	4.59319	1.48492		8.35121	4.48611	18.1021		11.562	4.48611
Total HUFA	10.3	11.35	14.85	9.91	3.4	9.6	0.3	0.8	2.5	0	0.2	0.8	7.8	4.1	1.61	3.4	4.5	3.1	12.88	1.5	4.5	36.1477	38.6	31.1	32.2	3.3	32.6		Total HUFA	9.90167	0.55	2.5	3.839	20.1869	22.2	32.6	5.33684	20.1869	24.8	10.4203	3.71766	0.353553		3.95611	16.3771	15.7048		4.78089	16.3771
Total SAFA	31	28.35	22.93	21.87	42.1	30.7	52.5	47.2	41	29.7	56.47	68.5	48	63.3	89.13	56.1	53.5	52.5	37.8	53.8	31.9	14.9637	9.5	34.4	30.24	71.6	25.8333		Total SAFA	29.4917	49.85	41	55.5	27.5409	45.4133	25.8333	45.9289	27.5409	40.5183	42.4032	7.28222	3.74767		16.3649	22.7735	12.3237		17.1297	22.7735
Total MUFA	26.1	21.35	17.12	15.8	25.1	23.6	33.4	36.2	16.3	44.2	35.14	26.5	26.1	13.6	0.28	15.3	29.1	25	21.54	23.8	3	8.67618	8.5	20.4	23.52	18.8	25.3		Total MUFA	21.5117	34.8	16.3	23.676	10.994	20.9067	25.3	23.7753	10.994	22.005	21.6195	4.24797	1.9799		12.1166	2.40044	7.32756		9.84676	2.40044
Total	98.4	98.28	92.63	80.86	98.1	91.1	98.4	98.5	90.3	100	99.26	99.3	92.7	89.2	91.76	98.5	98.7	100.1	85.86	93	92.8	95.5637	99.7	96.8	96.8	96.8	93.3667		Total	93.2283	98.45	90.3	95.538	95.2659	96.8	93.3667	94.8395	95.2659	95.9417	95.0659	6.83904	0.0707107		5.20321	1.74047e-14	2.86204		5.50081	1.74047e-14
16:1n7/16:0	0.289655	0.294118	0.456182	0.323232	0.521277	0.488636	0.169312	0.251462	0.00795756	0.177273	0.132301	0.020649	0.485915	0.534722	0.00466009	0.191257	0.343195	0.992537	0.100877	0.187097	0	0.312904	0	0.788732	0.917692	0.335616	1.51972		16:1n7/16:0	0.395517	0.210387	0.00795756	0.298339	0.125	0.68068	1.51972	0.304485	0.125	0.89044	0.364703	0.104767	0.0580887		0.303869	0.305711	0.372651		0.240949	0.305711
n3	32	39.1	38.61	35.21	11.1	24.6	6.6	8.9	19.1	19	2.51	4.3	13.9	9.4	0.43	8.1	12.8	17.8	16.27	14.6	57.9	71.5641	79.8	36.9	39.4	4.7	37.0667		n3	30.1033	7.75	19.1	10.451	55.966	27	37.0667	16.8279	55.966	29.5167	24.506	10.7181	1.62635		6.55162	19.3528	18.7465		12.0125	19.3528
n6	6.7	8.15	13.24	4.23	19.8	11.8	5.9	6.2	13.5	5.3	0.77	0	4.7	2.9	1.92	16.4	3.3	4	7.46	0.8	0	0.152598	1.9	3.9	2.04	1.7	2.56667		n6	10.6533	6.05	13.5	4.675	0.71315	2.54667	2.56667	7.17211	0.71315	2.55167	5.53071	5.56457	0.212132		4.66446	1.18429	1.82437		5.41762	1.18429
n3/n6	4.77612	4.79755	2.91616	8.32388	0.560606	2.08475	1.11864	1.43548	1.41481	3.58491	3.25974	-	2.95745	3.24138	0.223958	0.493902	3.87879	4.45	2.18097	18.25				9.46154	19.3137	2.76471	14.4416		n3/n6	3.90984	1.27706	1.41481	2.69679	18.25	10.5133	14.4416	2.87217	18.25	11.4954	5.04046	2.70399	0.22404		1.46521	8.32449			1.99607	8.32449
DHA/EPA	0.0240964	0.0674157	0.0768519	0.131339	0	0.115942	0	0.6	1.08333	-	2.33333	0	0.258065	1.15789	0.482759	-	-	-	0.337553	0	0	0.0115797	0	2.09574	2.4382	15.5	1.5522		DHA/EPA	0.0692742	0.3	1.08333	0.761601	0.00289494	6.67798	1.5522	0.444572	0.00289494	5.39654	1.22897	0.0508543	0.424264		0.862386	7.64201	1.04596		0.644173	7.64201
Cell specifics																													Cell specifics
ESD (note 1)	4.6			4.2															4.4		4.4			5.6					ESD
Cell volume µg^3				38.8															44.6		46	46		91					Cell volume µg^3
pgC/cell	10			8.2												7.97			9.3		4.448			17					pgC/cell
pg Lipid /cell		5.7										3.9	7.8	9.8											6.1				pg Lipid /cell
FA pg/cell	1.2	2.25		1.22			1.5	2	5			2.8	3.5	2.3					0.97	9.2				3.2	2.7	2.6			FA pg/cell
PUFA%C	4.956			6.42583															2.76606					7.90588				4	PUFA%C	5.69091			2.76606		7.90588		4.71596		7.90588	5.51344	1.03933							1.84165
HUFA%C	1.236			1.47441															1.3434					5.85412				4	HUFA%C	1.35521			1.3434		5.85412		1.35127		5.85412	2.47698	0.168585							0.119402
20:4n6%C	0			0.0252927															0.0834409					0				4	20:4n6%C	0.0126463			0.0834409		0		0.0362445		0	0.0271834	0.0178846							0.0427849
20:5n3%C	0.024			0.150268															0.166882					3.70824				4	20:5n3%C	0.0871341			0.166882		3.70824		0.113717		3.70824	1.01235	0.0892852							0.0781397
22:6n3%C	0.996			1.14412															0.494387					1.76941				4	22:6n3%C	1.07006			0.494387		1.76941		0.87817		1.76941	1.10098	0.104738							0.340517
18:5n3%C	0.3			1.22298															0.335849					0				4	18:5n3%C	0.761488			0.335849		0		0.619608		0	0.464706	0.652642							0.522839
FA%C	12			14.878															10.4301					18.8235				4	FA%C	13.439			10.4301		18.8235		12.4361		18.8235	14.0329	2.03509							2.2558
HUFA+18:5	12.8	12.55	14.85	18.13	3.4	9.6	0.3	0.8	5.7	7.8	0.79	0.8	7.8	4.1	1.61	4.4	7.4	15.7	16.1	5.4	5.9	59.2983	60.2	31.1	32.2	3.3	32.6	27	HUFA+18:5	11.8883	0.55	5.7	6.65	32.6996	22.2	32.6	7.61211	32.6996	24.8	13.8751	5.02568	0.353553		5.57715	16.3771	25.9449		5.91011	16.3771
HUFA+18%C	1.536			2.69739															1.67925					5.85412				4		2.1167			1.67925		5.85412		1.97088		5.85412	2.94169	0.821227							0.633241
[truncated: 2 more columns]

## Sheet: Cyanobacteria
Ref.NOTE 2	67	79	80	67	67	63	64	80	80	64	80	77	77	75	77	77	77	77	77	80	63	80			GENUS AVERAGE												CLASS AVERAGE				PHYLA AV	GENUS STD
Phylum	Cyanophycea																							Phylum	Cyanophycea												Cyanophycea				Cyanophycea	Cyanophycea
Class	Synechococcals				Chroococcales					Nostocales											Oscillatoriales			Class	Synechococcales		Chroococcales					Nostocales			Oscillatoriales		Synechococcales	Chroococcales	Nostocales	Oscillatoriales	.	Synechococcales		Chroococcales					Nostocales
																								ID	R	R	S	S	S	S	S	T	T	T	U	U	R	S	T	U		R	R	S	S	S	S	S	T
Genus	Agmenellum	Synechocystis			Anacystis	Microcystis	Spirulina	Chroococcus	Merismopedia	Nostoc				Aphanizomenon						Nodularia	Oscillatoria	Lyngbya		Genus	Agmenellum	Synechocystis	Anacystis	Microcystis	Spirulina	Chroococcus	Merismopedia	Nostoc	Aphanizomenon	Nodularia	Oscillatoria	Lyngbya						Agmenellum	Synechocystis	Anacystis	Microcystis	Spirulina	Chroococcus	Merismopedia	Nostoc
Species	quatdyoucatyum	sp MAX	aeruginousus	sp	marina	aeruginosa	sp	minutus	glauca	sp	linckia	sp. 152	PCC73102		202	PCC7905	gracile 219	gracile 271	TR 183 marine	sphaerocarpa	agardhii	ceylanica		n:	1	3	1	1	1	1	1	4	6	1	1	1	4	5	11	2	22	1	3	1	1	1	1	1	4
14:0	1	2.5	2.79	12.8	19.8	17	1.38071	1.76	1.23	2.64706	1.3	3.7		13.7	2.5					0.89	2.1	2.4		14:0	1	6.03	19.8	17	1.38071	1.76	2.64706	8.1	2.54902	0.89	2.1	2.4	4.7725	8.23414	4.12284	2.25	5.26457		5.86478						1.203
16:0	23.9	38.5	37.49	25.2	24.7	29.1	37.5331	24.13	34.07	20.692	33.03	16	15.7	32	30.3	23.3	27.8	29	27	39.72	18.5	31.28		16:0	23.9	33.73	24.7	29.1	37.5331	24.13	20.692	26.35	21.3555	39.72	18.5	31.28	31.2725	29.9066	26.7765	24.89	28.1339		7.40444						8.11172
18:0	0.7	0.01	1.14	3.4	2.2	1.9	1.68999	1.76	2.37	3.02768	2.54		1.6	0.51	0.9	1.5			0.5	4.86	1.6	2.26		18:0	0.7	1.51667	2.2	1.9	1.68999	1.76	3.02768	1.1275	2.38923	4.86	1.6	2.26	1.3125	1.984	1.92971	1.93	1.81409		1.7261						0.725685
Other even																								Other even
16:1n13 or 10																								16:1n13 or 10
16:1n9	2.7			41.5	43.7									0	7.7	13.1	8.2	6.7	10.4					16:1n9	2.7	41.5	43.7					7.14					22.1	43.7	7.68333		14.8889
16:1n7	0.5	38.6	13.49		0.4	1.8	12.9418	3.58	1.94	24.5502	7.12	9.6	25.2	2.39	5.1	1	3.2	4.7	2	2.58	22.6	10.82		16:1n7	0.5	26.045	0.4	1.8	12.9418	3.58	24.5502	6.93167	16.6175	2.58	22.6	10.82	17.53	4.13237	7.94911	16.71	9.24343		17.7555						9.59226
16:1n5			1.94					0.34	0.48	0	2.16	3.9		1.24						0.21	0	1.89		16:1n5		1.94				0.34		1.24	2.02	0.21	0	1.89	1.94	0.41	1.502	0.945	1.216								1.95377
18:1n-9,	5.3	5.8	11.23	3.8	1.3	3.2	1.32916	20.83	19.12	15	15.32			20.94						12.49	1.9	9.12		18:1n-9,	5.3	6.94333	1.3	3.2	1.32916	20.83	15	20.94	15.16	12.49	1.9	9.12	6.5325	9.15583	15.9375	5.51	9.77861		3.84469						0.226274
18:1n-7	1.4			3.8	2.4	2.5	1.37703			3.77163											0.5			18:1n-7	1.4	3.8	2.4	2.5	1.37703	0	3.77163		3.77163	0	0.5		2.6	2.09234	3.77163	0.5	2.24981
18:1n-5 or 10																								18:1n-5 or 10
20:1n9																								20:1n9
22:1n-9																								22:1n-9
24:1n-9																								24:1n-9
16:2n4			0.32						0.23		1.36									0.59		2.46		16:2n4		0.32							1.36	0.59		2.46	0.32	0.23	0.975	2.46	0.992
16:2n6	15.8																							16:2n6	15.8												15.8				15.8
16:2n7																								16:2n7
16:3n4																								16:3n4
16:3n1																								16:3n1
16:3n3																								16:3n3
16:3n6																								16:3n6
16:4n3																								16:4n3
16:4n1																								16:4n1
18:2n-6	3.3	1.6	9.11	0.2	0.3	2.9	13.218	9.47	11.33	19.4118	11.21	11.6	17.6	0.28	6.2	4.2	10.6	11.7	5.2	13.46	11.4	10.31		18:2n-6	3.3	3.63667	0.3	2.9	13.218	9.47	19.4118	8.43	14.9554	13.46	11.4	10.31	3.5525	7.44359	10.1329	10.855	8.3909		4.79145						4.16893
18:2n-5 or 9			3.24					3.51	1.54	0	1.86			0.19						1.29		1.38		18:2n-5 or 9		3.24				3.51		0.19	0.93	1.29	0	1.38	3.24	2.525	0.835	1.38	1.62625								1.31522
18:2n-4																								18:2n-4
18:2n-3			1.19					0.85			0.87											0.47		18:2n-3		1.19				0.85			0.87			0.47	1.19	0.85	0.87	0.47	0.845
18:3n6	4	0.1		1		0.3	22.4926																	18:3n6	4	0.55		0.3	22.4926								1.7	11.3963			5.57853		0.636396
18:3n4																								18:3n4
18:3n3	41.6	0.4	8.49	3.3	2	5.5	0	23.64	7.28	1.93772	9.33	34.6	24.7	0.94	24	36.1	30.1	28.5	35.4	2.38	24.6	13.47		18:3n3	41.6	4.06333	2	5.5		23.64	1.93772	24.0567	17.6419	2.38	24.6	13.47	13.4475	7.684	20.7262	19.035	16.2849		4.09866						14.7547
18:4n3																								18:4n3
18:5n3																								18:5n3
20:2n-6																								20:2n-6
20:3n-6																								20:3n-6
20:4n-6																								20:4n-6
20:3n-3																								20:3n-3
20:4n-3																								20:4n-3
20:5n-3																								20:5n-3
22:2n-6																								22:2n-6
22:5n-6																								22:5n-6
22:5n-3																								22:5n-3
22:6n-3																								22:6n-3
Total PUFA	64.7	2.1	22.35	4.5	2.3	8.7	35.7106	37.47	20.38	21.3495	24.63	46.2	42.3	1.41	30.2	40.3	40.7	40.2	40.6	17.72	36	28.09		Total PUFA	64.7	9.65	2.3	8.7	35.7106	37.47	21.3495	32.5183	33.6199	17.72	36	28.09	23.4125	20.9121	31.419	32.045	27.6323		11.0638						12.4497
LCPUFA	64.7	2.1	22.35	4.5	2.3	8.7	35.7106	37.47	20.38	21.3495	24.63	46.2	42.3	1.41	30.2	40.3	40.7	40.2	40.6	17.72	36	28.09		LCPUFA	64.7	9.65	2.3	8.7	35.7106	37.47	21.3495	32.5183	33.6199	17.72	36	28.09	23.4125	20.9121	31.419	32.045	27.6323		11.0638						12.4497
Total HUFA	0	0	0	0	0	0	0	0	0	0	0	0	0	0	0	0	0	0	0	0	0	0		Total HUFA	0	0	0	0	0	0	0	0	0	0	0	0	0	0	0	0	0		0						0
Total SAFA	25.6	41.01	41.42	41.4	46.7	48	40.6038	27.65	37.67	26.3668	36.87	19.7	17.3	46.21	33.7	24.8	27.8	29	27.5	45.47	22.2	35.94		Total SAFA	25.6	41.2767	46.7	48	40.6038	27.65	26.3668	29.8017	25.0592	45.47	22.2	35.94	37.3575	40.1248	30.4288	29.07	33.7687		0.231157						8.75844
Total MUFA	9.9	44.4	26.66	49.1	47.8	7.5	15.648	24.75	21.54	43.3218	24.6	13.5	25.2	24.57	12.8	14.1	11.4	11.4	12.4	15.28	25	21.83		Total MUFA	9.9	40.0533	47.8	7.5	15.648	24.75	43.3218	16.5783	26.6554	15.28	25	21.83	32.515	23.4476	18.9611	23.415	22.85		11.8346						12.3447
Total	100.2	87.51	90.43	95	96.8	64.2	91.9624	89.87	79.59	91.0381	86.1	79.4	84.8	72.19	76.7	79.2	79.9	80.6	80.5	78.47	83.2	85.86		Total	100.2	90.98	96.8	64.2	91.9624	89.87	91.0381	78.8983	85.3345	78.47	83.2	85.86	93.285	84.4845	80.8089	84.53	84.2509		3.77517						4.78263
16:1n7/16:0	0.0209205	1.0026	0.359829	0	0.0161943	0.0618557	0.344811	0.148363	0.0569416	1.18645	0.215562	0.6	1.6051	0.0746875	0.168317	0.0429185	0.115108	0.162069	0.0740741	0.0649547	1.22162	0.345908		16:1n7/16:0	0.0209205	0.454142	0.0161943	0.0618557	0.344811	0.148363	1.18645	0.361366	0.901778	0.0649547	1.22162	0.345908	0.345837	0.125633	0.391749	0.783765	0.358558		0.507909						0.615808
n3	41.6	0.4	9.68	3.3	2	5.5	0	24.49	7.28	1.93772	10.2	34.6	24.7	0.94	24	36.1	30.1	28.5	35.4	2.38	24.6	13.94		n3	41.6	4.46	2	5.5	0	24.49	1.93772	24.0567	17.8594	2.38	24.6	13.94	13.745	7.854	20.8052	19.27	16.4385		4.7475						14.5969
n6	23.1	1.7	9.11	1.2	0.3	3.2	35.7106	9.47	11.33	19.4118	11.21	11.6	17.6	0.28	6.2	4.2	10.6	11.7	5.2	13.46	11.4	10.31		n6	23.1	4.00333	0.3	3.2	35.7106	9.47	19.4118	8.43	14.9554	13.46	11.4	10.31	8.7775	12.0021	10.1329	10.855	10.3769		4.42956						4.16893
n3/n6	1.80087	0.235294	1.06257	2.75	6.66667	1.71875	0	2.58606	0.642542	0.0998217	0.909902	2.98276	1.40341	3.35714	3.87097	8.59524	2.83962	2.4359	6.80769	0.17682	2.15789	1.35209		n3/n6	1.80087	1.34929	6.66667	1.71875	0	2.58606	0.0998217	3.75038	1.34897	0.17682	2.15789	1.35209	1.46218	2.3228	3.04357	1.75499	2.47509		1.28164						1.21455
DHA/EPA	-	-	-	-	-	-	-	-	-	-	-	-	-	-	-	-	-	-	-	-	-	-		DHA/EPA	-	-	-	-	-	-	-	-	-	-	-	-	-	-	-	-	-		-
Cell specifics																								Cell specifics
ESD (note 1)																								ESD
Cell volume µg^3																								Cell volume µg^3
pgC/cell																								pgC/cell
pg Lipid /cell																								pg Lipid /cell
FA pg/cell																								FA pg/cell
PUFA%C																								PUFA%C
HUFA%C																								HUFA%C
20:4n6%C																								20:4n6%C
20:5n3%C																								20:5n3%C
22:6n3%C																								22:6n3%C
18:5n3%C																								18:5n3%C
FA%C
HUFA+18:5	0	0	0	0	0	0	0	0	0	0	0	0	0	0	0	0	0	0	0	0	0	0
HUFA+18%C
[truncated: 9 more columns]

## Sheet: Chryptophyta
Ref.NOTE 2	42	67	67	78	72	76	84	86	86	54	54	85			GENUS AVERAGE		PHYLA AVE	GENUS STD		PHYLA STD
Phylum	Cryptophyta													Phylum	Cryptophyta		Cryptophyta	Cryptophyta		Cryptophyta
Class	Pyrenomodales													Class	Pyrenomodales		Pyrenomodales	Pyrenomodales		Pyrenomodales
	1													ID	V	V	V	V	V	V
Genus	Chroomonas		Rhodomonas											Genus	Chroomonas	Rhodomonas		Chroomonas	Rhodomonas
Note 6 Species	salina	fragarioides	baltica	salina	sp.	salina	sp.	sp. EXP	sp. SC	lens	lens	sp.		n:	2	10	12	2	10	12
14:0	8.4	4.8	5.5	5	9.3	8.96	6.15638	6.11753	8.19479	0	3.6515	7.1		14:0	6.6	5.99802	6.09835		2.75847	2.621
16:0	14	26.5	30.1	12.2	12.9	15.27	10.1526	10.3847	17.5409	6.85124	8.36129	23.1		16:0	20.25	14.6861	15.6134	8.83883	7.20098	7.36334
18:0	0.8	1.5	1.4	8.4	0.7	4.83	0.692483	2.57735	3.48558	0.814844	1.00231	8.4		18:0	1.15	3.23026	2.88355	0.494975	3.04583	2.87546
Other even	0.1	0.1	0.1			1.52	0.112631							Other even	0.1	0.577544	0.386526	0	0.816215	0.633655
16:1n13 or 10	1.3	0.7	0.5							0.684728	1.03449			16:1n13 or 10	1	0.73974	0.843844	0.424264	0.271459	0.319634
16:1n9	0.2	2.3	2.1	0.9	1.4	2.87				2.54454	0.56482			16:1n9	1.25	1.72989	1.60992	1.48492	0.922541	0.986035
16:1n7	0.55	2.8	4.1	0.9	1.3	7.96	0.976614	2.85136	1.60173	0.82854	3.06009	1.1		16:1n7	1.675	2.46783	2.33569	1.59099	2.2281	2.09455
16:1n5														16:1n5
18:1n-9	2.6	15.6	17.1	3.5	13.4	7.69	1.26808	4.14549	2.97353	5.85826	4.23078	5.8		18:1n-9,	9.1	6.59661	7.01385	9.19239	4.96316	5.36522
18:1n-7	3.35	4.7	4.1	4.9	6.8	3.3	2.13317	2.75183		0.927663	1.77795			18:1n-7	4.025	3.33633	3.47406	0.954594	1.89156	1.72292
18:1n-5 or 10														18:1n-5 or 10
20:1n9						0.6					0.0951475			20:1n9		0.347574	0.347574		0.356985	0.356985
22:1n-9								0.109898						22:1n-9		0.109898	0.109898
24:1n-9				0.5										24:1n-9		0.5	0.5
16:2n4						0.54	0.221359							16:2n4		0.380679	0.380679		0.225313	0.225313
16:2n6														16:2n6
16:2n7														16:2n7
16:3n4														16:3n4
16:3n1														16:3n1
16:3n3														16:3n3
16:3n6														16:3n6
16:4n3								0.36921						16:4n3		0.36921	0.36921
16:4n1														16:4n1
18:2n-6	11.05	17.6	16.9	1.4	10	3.9	3.59137	11.4171	10.5865	0.602375	0.657636	8.5		18:2n-6	14.325	6.7555	8.01708	4.63155	5.5255	5.96754
18:2n-5 or 9														18:2n-5 or 9
18:2n-4														18:2n-4
18:2n-3														18:2n-3
18:3n6	2.8			1.1										18:3n6	2.8	1.1	1.95			1.20208
18:3n4				1.4										18:3n4		1.4	1.4
18:3n3	13.05			14.7	10.3	10.09	26.0215	26.4683	27.1326	14.2703	15.9824	18.6		18:3n3	13.05	18.1739	17.6615		6.80329	6.6157
18:4n3	20.55	16.2	13.5	26.9	16.1	14	36.5777	12.3928	15.4657	37.6419	27.5455	2.6		18:4n3	18.375	20.2724	19.9561	3.07591	11.375	10.3571
18:5n3														18:5n3
20:2n-6						5								20:2n-6		5	5
20:3n-6								0.185894						20:3n-6		0.185894	0.185894
20:4n-6							0.252037	0.214208				0.8		20:4n-6		0.422081	0.422081		0.327833	0.327833
20:3n-3														20:3n-3
20:4n-3	0.95			0.4		0.7								20:4n-3	0.95	0.55	0.683333		0.212132	0.275379
20:5n-3	11.4	4.7	1.3	8.4	7.8	5.77	6.18921	11.6507	5.77489	17.9009	15.9824	16.1		20:5n-3	8.05	9.6868	9.414	4.73762	5.48252	5.19994
22:2n-6														22:2n-6
22:5n-6														22:5n-6
22:5n-3	0.3			0.1						0.143987				22:5n-3	0.3	0.121994	0.181329			0.105099
22:6n-3	5.45	2.3	1.3	3.8	7.1	1.18	5.64061	8.36349	7.24385	10.8555	15.9824	7.8		22:6n-3	3.875	6.92658	6.41798	2.22739	4.4286	4.23185
Total PUFA	65.55	40.8	33	58.2	51.3	41.18	78.4937	71.0618	66.2034	81.4149	76.1503	54.4		Total PUFA	53.175	61.1404	59.8128	17.5009	16.3393	15.9966
LCPUFA	47.45	33.8	30.4	45.5	36.4	28.53	66.4119	50.6475	53.1847	52.5145	44.1855	29.7		LCPUFA	40.625	43.7474	43.227	9.65201	12.4343	11.6811
Total HUFA	18.1	7	2.6	12.7	14.9	12.65	12.0819	20.4143	13.0187	28.9003	31.9647	24.7		Total HUFA	12.55	17.393	16.5858	7.84889	8.97023	8.65963
Total SAFA	23.3	32.9	37.1	25.6	22.9	30.58	17.1141	19.0796	29.2213	7.66609	13.0151	38.6		Total SAFA	28.1	24.0876	24.7563	6.78823	10.1001	9.49174
Total MUFA	8	26.1	27.9	10.7	22.9	22.42	4.37786	9.85858	4.57526	10.8437	10.7633	6.9		Total MUFA	17.05	13.1239	13.7782	12.7986	8.27272	8.55696
Total	96.85	99.8	98	94.5	97.1	94.18	99.9857	100	100	99.9247	99.9286	99.9		Total	98.325	98.3519	98.3474	2.08597	2.34262	2.21038
16:1n7/16:0	0.0392857	0.10566	0.136213	0.0737705	0.100775	0.521284	0.0961933	0.274573	0.0913137	0.120933	0.365983	0.047619		16:1n7/16:0	0.072473	0.182866	0.164467	0.046934	0.154671	0.147038
n3	51.7	23.2	16.1	54.3	41.3	31.74	74.4289	59.2446	55.617	80.8125	75.4926	45.1		n3	37.45	53.4136	50.753	20.1525	20.5409	20.5121
n6	13.85	17.6	16.9	2.5	10	8.9	3.8434	11.8172	10.5865	0.602375	0.657636	9.3		n6	15.725	7.51071	8.87976	2.65165	5.38248	5.8793
n3/n6	3.73285	1.31818	0.952663	21.72	4.13	3.56629	19.3654	5.0134	5.25359			4.84946	NOTE 5	n3/n6	2.52552	8.10635	6.99018	1.70743	7.81946	7.30872
DHA/EPA	2.09174	2.04348	1	2.21053	1.09859	4.88983	1.09726	1.39304	0.797213	1.64901	1	2.0641		DHA/EPA	2.06761	1.71996	1.7779	0.0341284	1.21019	1.10304
Cell specifics														Cell specifics
ESD (note 1)	8.7			6.5	6.8	6.9	7.9	7.5	7.5	7.6	7.6	7.6		ESD
Cell volume µg^3	340			143.8	165	172	255	221	221	226	226	226		Cell volume µg^3
pgC/cell	54			48.6283	54.4107	56.2894	79	69.0826	69.0826	70.3569	70.3569	126		pgC/cell
pg Lipid /cell														pg Lipid /cell
FA pg/cell	8	19.4	14.4									5		FA pg/cell
PUFA%C	9.71111											2.15873	2	PUFA%C	9.71111	2.15873	5.93492			5.34034
HUFA%C	2.68148											0.980159		HUFA%C	2.68148	0.980159	1.83082			1.20302
20:4n6%C	0											0.031746		20:4n6%C	0	0.031746	0.015873			0.0224478
20:5n3%C	1.68889											0.638889		20:5n3%C	1.68889	0.638889	1.16389			0.742462
22:6n3%C	0.807407											0.309524		22:6n3%C	0.807407	0.309524	0.558466			0.352057
18:5n3%C	0											0		18:5n3%C	0	0	0			0
FA%C	14.8148											3.96825		FA%C	14.8148	3.96825	9.39153			7.66968
HUFA+18:5	18.1	7	2.6	12.7	14.9	12.65	12.0819	20.4143	13.0187	28.9003	31.9647	24.7		HUFA+18:5	12.55	17.393	16.5858	7.84889	8.97023	8.65963
HUFA+18%C	2.68148											0.980159		HUFA+18%C	2.68148	0.980159	1.83082			1.20302

## Sheet: Ochrophyta
Ref.NOTE 2	44	62	62	20	62	62			GENUS AVERAGE	GENUS STD
Phylum	Ochrophyta							Phylum	Ochrophyta
Class	Eustigmatophyceae							Class	Eustigmatophyceae
								ID	W	W
Genus	Nannochloropsis							Genus	Nannochloropsis
Species	oculata	oculata	salina	salina	gaditana	sp.		n:	6	6
14:0	4.28	5.7	5.2	4.3	5.5	7.2		14:0	5.36333	1.0804
16:0	24.1	29.5	28.2	25.2	17.3	32.1		16:0	26.0667	5.18099
18:0	0.4	2.1	0.8	0	0.4	0.8		18:0	0.75	0.725948
Other even								Other even
16:1n13 or 10	0.6							16:1n13 or 10	0.6
16:1n9		2	5.7		14	0.4		16:1n9	5.525	6.07035
16:1n7	21.3	23.7	29.4	32.8	26.8	26.3		16:1n7	26.7167	4.07009
16:1n5	0.1	0	0	0	0	0		16:1n5	0.0166667	0.0408248
18:1n-9,	6.5	4.8	6.3	4.8	1.4	12.7		18:1n-9,	6.08333	3.72098
18:1n-7	0.52	0.3	0.6		0.5	0.3		18:1n-7	0.444	0.136675
18:1n-5 or 10								18:1n-5 or 10
20:1n9								20:1n9
22:1n-9		0.3			0.1	0.1		22:1n-9	0.166667	0.11547
24:1n-9								24:1n-9
16:2n4	0.2	0.2		0.3	0.3	0.1		16:2n4	0.22	0.083666
16:2n6								16:2n6
16:2n7	0.44							16:2n7	0.44
16:3n4	1.5							16:3n4	1.5
16:3n1								16:3n1
16:3n3		0.1	0.1		1.3	0.3		16:3n3	0.45	0.574456
16:3n6								16:3n6
16:4n3								16:4n3
16:4n1								16:4n1
18:2n-6	1.5	1.4	1.9	0	0.7	0.7		18:2n-6	1.03333	0.691857
18:2n-5 or 9								18:2n-5 or 9
18:2n-4								18:2n-4
18:2n-3								18:2n-3
18:3n6	0.64							18:3n6	0.64
18:3n4								18:3n4
18:3n3	0.1	0.1	0.1	1.2	0.2	0.1		18:3n3	0.3	0.442719
18:4n3	0	0.1	0	0.5	0.1			18:4n3	0.14	0.207364
18:5n3								18:5n3
20:2n-6			0.1		0.1	0.1		20:2n-6	0.1	1.69967e-17
20:3n-6		1	0.4		0.2	0.1		20:3n-6	0.425	0.403113
20:4n-6		3.9	2.2		1.9	2.5		20:4n-6	2.625	0.88459
20:3n-3		0.3	0.1		0.1	0.1		20:3n-3	0.15	0.1
20:4n-3		0.1	0	0.8	0.1			20:4n-3	0.25	0.369685
20:5n-3	30.04	17.8	12.4	14.8	17.2	12.1		20:5n-3	17.39	6.63052
22:2n-6								22:2n-6
22:5n-6		0.4	0.2		0.2	0.1		22:5n-6	0.225	0.125831
22:5n-3		0.1	0.4		0.1			22:5n-3	0.2	0.173205
22:6n-3					0.3			22:6n-3	0.3
Total PUFA	34.42	25.5	17.9	17.6	22.8	16.2		Total PUFA	22.4033	6.86994
LCPUFA	4.38	1.9	2.1	2	2.6	1.2		LCPUFA	2.36333	1.08557
Total HUFA	30.04	23.6	15.8	15.6	20.2	15		Total HUFA	20.04	5.92945
Total SAFA	28.78	37.3	34.2	29.5	23.2	40.1		Total SAFA	32.18	6.20329
Total MUFA	29.02	31.1	42	37.6	42.8	39.8		Total MUFA	37.0533	5.75001
Total	92.22	93.9	94.1	84.7	88.8	96.1		Total	91.6367	4.18608
16:1n7/16:0	0.883817	0.80339	1.04255	1.30159	1.54913	0.819315		16:1n7/16:0	1.06663	0.300824
n3	30.14	18.5	13	17.3	18.1	12.3		n3	18.2233	6.40813
n6	2.14	6.7	4.8	0	3.1	3.5		n6	3.37333	2.28444
n3/n6	14.0841	2.76119	2.70833	-	5.83871	3.51429		n3/n6	5.78133	4.81257
DHA/EPA	-	-	-	-	57.3333	-		DHA/EPA
Cell specifics								Cell specifics
ESD (note 1)	3	3	3	3	3	3		ESD	3
Cell volume µg^3	14.1372	14.1372	14.1372	14.1372	14.1372	14.1372		Cell volume µg^3	14.1372
pgC/cell	3.43727	3.43727	3.43727	3.43727	3.43727	3.43727		pgC/cell	3.43727
pg Lipid /cell	0.74	0.74	0.74	0.74	0.74	0.74		pg Lipid /cell	0.74
FA pg/cell	0.45	0.45	0.45	0.45	0.45	0.45		FA pg/cell	0.45
PUFA%C	4.50619						1	PUFA%C	2.933
HUFA%C	3.93277						1	HUFA%C	2.62359
20:4n6%C	0						1	20:4n6%C	0.343659
20:5n3%C	3.93277						1	20:5n3%C	2.27666
22:6n3%C	0						1	22:6n3%C	0.0392753
18:5n3%C	0						1	18:5n3%C	0
FA%C	13.0918						1	FA%C	13.1
HUFA+18:5	30.04	23.6	15.8	15.6	20.2	15	6	HUFA+18:5	20.04	5.92945
HUFA+18%C	3.93277						1	HUFA+18%C	3.93277

## Sheet: Averages
	PHYLA AVE								NOTE 3		GENUS AVERAGE																								PHYLA STD								NOTE 3		GENUS STD
Phylum	Chlorophyta	Diatoma	Dinophyta	Haptophyta	Cyanophycea	Crypophyta	Ochrophyta			Phylum	Chlorophyta						Diatoma		Dinophyta					Haptophyta			Cyanophycea				Crypophyta	Ochrophyta		Phylum	0	0	0	0	0	0	0			Phylum	Chlorophyta
										Class	Chlorophyceae	Trebouxiophyceae	Chlorodendrophyceae	Nephrophyceae	Pyramimonadophyceaee	Mamiellophyceae	Cosciondiscophyceae	Bacillariophyceae	Gymnodiniale	Gonyaulacales	Peridiniales	Dinotrichales	Prorocentrales	Coccolithophyceae		Pavl+Chrys	Synechococcales	Chroococcales	Nostocales	Oscillatoriales	Pyrenomodales	Eustigmatophyceae												Class	Chlorophyceae	Trebouxiophyceae	Chlorodendrophyceae	Nephrophyceae	Pyramimonadophyceaee
										ID	A	B	C	D	E	F	H	G	J	K	L	M	N	P	O	Q	R	S	T	U	V	W												ID	A	B	C	D	E
																								w/o Ehux	Emiliana	Pavl+Chrys																		Genus
n:	35	45	22	27	22	12	6			n:	13	9	7	3	2	1	37	8	5	1	8	5	3	19	4	4	4	5	11	2	12	6		n:	35	45	22	27	22	12	6			n:	13	9	7	3	2
14:0	1.76421	14.6138	6.73914	21.182	5.26457	6.09835	5.36333			14:0	1.54618	0.722222	1.4353	5	1.7	6.7	16.2358	7.31486	4.31423	7.90704	9.16908	6.25823	3.7	22.7806	17.5875	17.5833	4.7725	8.23414	4.12284	2.25	6.09835	5.36333		14:0	2.11553	7.84482	4.08361	11.8686	6.23775	2.621	1.0804			14:0	1.78398	0.489331	1.22822	3.97366	2.12132
16:0	19.9969	18.1839	29.7621	17.8651	28.1339	15.6134	26.0667			16:0	18.2047	22.2889	23.7042	14.1667	16.8	20.6	17.4059	21.782	32.7205	33.5131	26.5625	26.9703	36.7663	18.9421	9.11291	21.5017	31.2725	29.9066	26.7765	24.89	15.6134	26.0667		16:0	6.36355	7.96191	11.1602	9.13115	7.02767	7.36334	5.18099			16:0	6.22202	4.98785	7.76276	3.20364	4.80833
18:0	2.68032	3.03917	7.78588	4.01021	1.81409	2.88355	0.75			18:0	3.77003	3.32222	0.975694	0.2	0.9	1.8	3.04556	3.0112	15.2321	3.52421	5.93625	6.4636	3.93226	5.03	1.08739	1.35833	1.3125	1.984	1.92971	1.93	2.88355	0.75		18:0	5.52462	3.88407	7.15295	5.06303	1.15178	2.87546	0.725948			18:0	6.46799	7.30185	1.12257	0	0.565685
Other even	0.525412	1.42937	1.42008	0.94125	0	0.386526	0			Other even	0.7251	0.3	0.519784	0.2	0	0	0.674686	4.25942	3.34717	1.19049	0.650325	0.2	1	1.18833	0.1	0.3	0	0	0	0	0.386526	0		Other even	0.424035	2.69223	1.6901	1.24928	0	0.633655	0			Other even	0.512211	0.141421	0.456009	0	0
16:1n13 or 10	3.17647	1.5	0.4	0.293333	0	0.843844	0.6			16:1n13 or 10	2.52857	4.93333	2.425	0	4.7	2.4	1.5375	1.35	0.4	0	0	0	0	0.266667	0	0.333333	0	0	0	0	0.843844	0.6		16:1n13 or 10	1.92955	0.755719	0	0.0924962	0	0.319634	0			16:1n13 or 10	0.915995	3.56417	1.10265	0	2.40416
16:1n9	1.96522	1.82367	0.719607	2.94444	14.8889	1.60992	5.525			16:1n9	0.6	2.12857	4.01667	0	0.9	0.2	2.39314	0.4	0.466667	0	1.6	0.844666	0.471233	3.15714	1.9	2.5	22.1	43.7	7.68333	0	1.60992	5.525		16:1n9	3.54383	1.44965	0.583302	2.28096	16.1837	0.986035	6.07035			16:1n9	0.690411	1.48741	6.57675	0	0.141421
16:1n7	2.91172	25.0721	1.83754	6.07533	9.24343	2.33569	26.7167			16:1n7	2.68702	3.5	1.29702	8.3	0.5	0.5	23.428	32.6764	1.63032	1.84291	2.32531	1.49496	1.38228	4.21421	1.99001	16.9583	17.53	4.13237	7.94911	16.71	2.33569	26.7167		16:1n7	3.96555	10.0896	1.35801	5.81509	10.3671	2.09455	4.07009			16:1n7	3.59525	4.35373	1.24825	6.77569	0.424264
16:1n5	0	0.53	0	0.35	1.216	0	0.0166667			16:1n5	0	0	0	0	0	0	0.53	0	0	0	0	0	0	0.6	0	0.1	1.94	0.41	1.502	0.945	0	0.0166667		16:1n5	0	0.618061	0	0.387298	1.26282	0	0.0408248			16:1n5	0	0	0	0	0
18:1n-9,	5.82558	2.10387	5.45984	12.8877	9.77861	7.01385	6.08333			18:1n-9,	4.20243	6.74444	8.43767	8.7	1.2	0	2.05535	2.32219	9.03951	1.18413	3.6731	7.43911	2.3848	17.2539	4.54438	1.58333	6.5325	9.15583	15.9375	5.51	7.01385	6.08333		18:1n-9,	5.43781	1.62923	4.13474	10.1835	7.1818	5.36522	3.72098			18:1n-9,	2.54944	8.53948	2.99997	7.33212	1.41421
18:1n-7	2.29048	1.65398	2.37999	2.66704	2.24981	3.47406	0.444			18:1n-7	1.08864	1.1375	2.6353	0	7.45	10.8	1.70642	1.40055	1.97877	5.75136	1.52367	1.96592	3.81638	2.12467	4.97966	2.38833	2.6	2.09234	3.77163	0.5	3.47406	0.444		18:1n-7	3.21168	1.89026	1.89305	1.99529	1.24833	1.72292	0.136675			18:1n-7	0.968165	0.843356	0.955513	0	10.3945
18:1n-5 or 10	0	0	0	0.3	0	0	0			18:1n-5 or 10	0	0	0	0	0	0	0	0	0	0	0	0	0	0	0	0.3	0	0	0	0	0	0		18:1n-5 or 10	0	0	0	0	0	0	0			18:1n-5 or 10	0	0	0	0	0
20:1n9	2.06467	1.01918	5.38942	0.377619	0	0.347574	0			20:1n9	0.3675	1	1.78	8.3	0	0	1.0595	0.884807	0.1	0	10	0	1.45769	0.402	0	0.316667	0	0	0	0	0.347574	0		20:1n9	3.84749	1.94069	5.59617	0.418669	0	0.356985	0			20:1n9	0.344807	1.21929	0.637966	10.3238	0
22:1n-9	1.1	0.41967	6.90687	0.825	0	0.109898	0.166667			22:1n-9	0	0	1.6	0	0	0.1	0.444791	0.168457	0	0	6.90687	0	0	0.825	0	0	0	0	0	0	0.109898	0.166667		22:1n-9	1.81934	0.279021	3.95822	0.883883	0	0	0.11547			22:1n-9	0	0	2.26274	0	0
24:1n-9	0	1.21	0.6	1.46	0	0.5	0			24:1n-9	0	0	0	0	0	0	1.21	0	0.6	0	0	0	0	1.46	0	0	0	0	0	0	0.5	0		24:1n-9	0	0	0	0	0	0	0			24:1n-9	0	0	0	0	0
16:2n4	2.09117	3.40503	0.706865	1.01365	0.992	0.380679	0.22			16:2n4	3.2005	0	0.769904	1.93333	0	0	3.31761	3.98781	0.31159	1.21223	0.0903342	1.1392	0	1.16125	0.207077	0.888889	0.32	0.23	0.975	2.46	0.380679	0.22		16:2n4	2.46838	2.7766	0.730803	1.12534	0.933311	0.225313	0.083666			16:2n4	3.56703	0	0.593142	1.69214	0
16:2n6	2.45	0	0	0.35	15.8	0	0			16:2n6	0.85	4.33333	0.55	0	0.2	0.2	0	0	0	0	0	0	0	0.35	0	0	15.8	0	0	0	0	0		16:2n6	2.09909	0	0	0.0707107	0	0	0			16:2n6	0.191485	1.1068	0.636396	0	0.141421
16:2n7	1.5	3.62	0	0.625	0	0	0.44			16:2n7	0	0	0	1.5	0	0	3.62	0	0	0	0	0	0	0.65	0	0.6	0	0	0	0	0	0.44		16:2n7	1.253	2.5065	0	0.35	0	0	0			16:2n7	0	0	0	1.253	0
16:3n4	3.3	7.18089	0.2	0	0	0	1.5			16:3n4	4.13333	0	0.7	3.33333	0	0	7.69812	1.74993	0.2	0	0	0	0	0	0	0	0	0	0	0	0	1.5		16:3n4	3.06322	5.36454	0	0	0	0	0			16:3n4	3.7099	0	0	3.15647	0
16:3n1 or 3	7.6	0.88	0	0.512593	0	0	0.45			16:3n1 or 3	3.125	13.0625	1.05	0	1.6	0.9	0.88	0	0	0	0	0	0	0.54	0	0.416667	0	0	0	0	0	0.45		16:3n1 or 3	6.15099	0	0	0.358053	0	0	0.574456			16:3n1 or 3	0.846069	3.36916	0.636396	0	0
16:3n6	2.32961	7.34416	0	0	0	0	0			16:3n6	3.03601	0.9	3.09964	0	0.1	0	7.34416	0	0	0	0	0	0	0	0	0	0	0	0	0	0	0		16:3n6	1.86383	0	0	0	0	0	0			16:3n6	0.855046	0	3.11178	0	0
16:4n3	14.2555	1.14	0.2	0.0722222	0	0.36921	0			16:4n3	15.7728	0	13.9832	0.7	14.4	15.5	1.35	1	0.2	0	0	0	0	0.075	0	0.0666667	0	0	0	0	0.36921	0		16:4n3	5.89815	1.15888	#DIV/0!	0	0	0	0			16:4n3	4.98407	0	6.64727	0	0.141421
16:4n1	2.60286	5.16717	0.7	0.5125	0	0	0			16:4n1	4.03	0	0	0.7	0	0	5.31971	4.43494	0.7	0	0	0	0	0.583333	0	0.3	0	0	0	0	0	0		16:4n1	2.75573	5.33658	0	0.340135	0	0	0			16:4n1	2.94363	0	0	0.52915	0
18:2n-6	8.28772	1.5657	2.34409	4.84705	8.3909	8.01708	1.03333			18:2n-6	6.87548	13.7556	4.61269	13.8	1.05	1.1	1.37858	2.33758	3.35054	1.07604	1.69105	2.5	2.95838	6.39471	0.950866	1.19167	3.5525	7.44359	10.1329	10.855	8.01708	1.03333		18:2n-6	6.67108	1.36895	3.04866	5.14811	5.54405	5.96754	0.691857			18:2n-6	2.23309	6.68919	4.29756	13.1742	0.494975
18:2n-5 or 9	0	1.95	0	0.4	1.62625	0	0			18:2n-5 or 9	0	0	0	0	0	0	1.95	0	0	0	0	0	0	0	0	0.4	3.24	2.525	0.835	1.38	0	0		18:2n-5 or 9	0	1.62635	0	0	1.25902	0	0			18:2n-5 or 9	0	0	0	0	0
18:2n-4	1.16	1.495	0.9	1.24	0	0	0			18:2n-4	1.16	0	0	0	0	0	1.495	0	0.9	0	0	0	0	1.24	0	0	0	0	0	0	0	0		18:2n-4	0.0848528	1.81726	0	1.13119	0	0	0			18:2n-4	0.0848528	0	0	0	0
18:2n-3	0	0.5	0	0	0.845	0	0			18:2n-3	0	0	0	0	0	0	0.5	0	0	0	0	0	0	0	0	0	1.19	0.85	0.87	0.47	0	0		18:2n-3	0	0	0	0	0.294562	0	0			18:2n-3	0	0	0	0	0
18:3n6	1.57905	0.492585	1.84684	1.09556	5.57853	1.95	0.64			18:3n6	2.01836	0	0.725	1.85	0.7	0.5	0.512424	0.4	0.1	0	3.59368	0.1	0	1.33778	0	0.368889	1.7	11.3963	0	0	1.95	0.64		18:3n6	1.4581	0.332871	2.40599	0.80284	9.58409	1.20208	0			18:3n6	1.63317	0	0.670199	1.76777	0
18:3n4	0.07	0	0	0.865	0	1.4	0			18:3n4	0.07	0	0	0	0	0	0	0	0	0	0	0	0	0.865	0	0	0	0	0	0	1.4	0		18:3n4	0	0	0	0.0919239	0	0	0			18:3n4	0	0	0	0	0
18:3n3	21.4496	2.07225	2.56167	4.43098	16.2849	17.6615	0.3			18:3n3	30.5693	21.6889	15.4195	10.7667	4.9	8.1	2.11694	1.89984	0.25	2.4237	4.76755	0.925	2.72505	3.60176	11.4528	0.933333	13.4475	7.684	20.7262	19.035	17.6615	0.3		18:3n3	12.8188	3.00752	3.04364	5.83895	14.0869	6.6157	0.442719			18:3n3	12.0279	9.83558	5.76922	15.3709	0.424264
18:4n3	6.91302	2.44009	7.34826	7.50748	0	19.9561	0.14			18:4n3	3.09468	2.6	7.30483	9.56667	25.95	16.4	2.75669	1.17366	5.14728	10.2083	10.6304	3.05	4.17637	7.14111	11.8136	4.85	0	0	0	0	19.9561	0.14		18:4n3	6.95045	2.17298	5.41728	6.50681	0	10.3571	0.207364			18:4n3	2.53867	0.141421	0.86101	8.903	0.494975
18:5n3	3.40635	0.19	14.8339	6.6629	0	0	0			18:5n3	1.2	0	1.51906	0	7	2.2	0.19	0	1.45	9.71379	17.4186	12.1	23.8393	4.323	12.5127	0	0	0	0	0	0	0		18:5n3	3.64794	0	15.0696	7.45957	0	0	0			18:5n3	0	0	1.15833	0	5.09117
20:2n-6	0.655556	0.476667	1.01094	1.22833	0	5	0.1			20:2n-6	0.2	0.433333	1.55	0	0	0	0.476667	0	0	0	0	0	1.01094	1.56	0	0.233333	0	0	0	0	5	0.1		20:2n-6	0.908448	0.504612	0	1.94134	0	0	1.69967e-17			20:2n-6	0	0.242212	2.05061	0	0
20:3n-6	0.614286	0.28382	0.5	0.133333	0	0.185894	0.425			20:3n-6	1.1	0.266667	0.2	0	0	0	0.28382	0	0.5	0	0	0	0	0	0	0.133333	0	0	0	0	0.185894	0.425		20:3n-6	0.70102	0.335052	0	0	0	0	0.403113			20:3n-6	0.916515	0.11547	0	0	0
20:4n-6	0.521429	1.84101	0.385779	0.42375	0	0.422081	2.625			20:4n-6	0.3	0.4	0.975	0.2	0	0	1.92805	1.0576	0	0.210586	0	0.5	0.446749	0.427143	0	0.4	0	0	0	0	0.422081	2.625		20:4n-6	0.475845	2.38457	0.15404	0.374621	0	0.327833	0.88459			20:4n-6	0.141421	0.2	0.713559	0	0
20:3n-3	0.2875	2.04	0.2	0.675	0	0	0.15			20:3n-3	0.5	0.1	0.1	0	1.2	0.1	2.04	0	0.2	0	0	0	0	0.675	0	0	0	0	0	0	0	0.15		20:3n-3	0.39438	1.72534	0	0.133041	0	0	0.1			20:3n-3	0	1.69967e-17	0	0	0
20:4n-3	0.936364	0.238571	2.0906	0.627855	0	0.683333	0.25			20:4n-3	2.6	0.925	0.366667	0.2	0	0.1	0.238571	0	0	0	2.0906	0	0	0.08	1.70357	0.1	0	0	0	0	0.683333	0.25		20:4n-3	1.0595	0.153017	0	0.931647	0	0.275379	0.369685			20:4n-3	1.27279	0.767572	0.208167	0	0
20:5n-3	4.88523	13.3093	5.11959	4.07619	0	9.414	17.39			20:5n-3	9.95	1.31667	4.98849	27.9	0.3	1.6	12.8626	15.3756	5.25348	3.54925	1.2864	11.4333	1.28559	0.98	0.394288	15.8333	0	0	0	0	9.414	17.39		20:5n-3	6.48324	8.64847	4.72916	7.18044	0	5.19994	6.63052			20:5n-3	0.353553	1.41622	2.45297	0	0.141421
22:2n-6	1	0.676	0.1	0.366667	0	0	0			22:2n-6	0	0	0	1	0	0	0.226667	1.35	0	0	0	0.1	0	0	0	0.366667	0	0	0	0	0	0		22:2n-6	0.989949	0.744231	0	0	0	0	0			22:2n-6	0	0	0	0.989949	0
22:5n-6	0.2	0	0.1	1.725	0	0	0.225			22:5n-6	0	0	0.2	0	0	0	0	0	0	0	0.1	0	0	1.7875	0	1.6	0	0	0	0	0	0.225		22:5n-6	0	0	0	0.371147	0	0	0.125831			22:5n-6	0	0	0	0	0
22:5n-3	1.89	0.507965	0.30848	0.5	0	0.181329	0.2			22:5n-3	3.39667	0.2	0.1	5.1	2.25	0.3	0.604736	0.120881	0.45	0	0	0.214133	0	0.6	0	0.4	0	0	0	0	0.181329	0.2		22:5n-3	2.39969	0.532477	0.20278	0.377359	0	0.105099	0.173205			22:5n-3	3.08594	0.1	0	0	2.6163
22:6n-3	2.24	2.80655	16.2456	7.12653	0	6.41798	0.3			22:6n-3	0	0.24	0.9	0	5.95	7.5	3.26413	0.976269	11.3708	16.6929	16.7256	21.9588	13.4194	4.05176	19.6625	7.65833	0	0	0	0	6.41798	0.3		22:6n-3	3.042	2.53698	8.6132	9.55492	0	4.23185	0			22:6n-3	0	0.260768	0.141421	0	2.05061
Total PUFA	56.4316	31.7682	40.4362	31.0432	27.6323	59.8128	22.4033			Total PUFA	61.66	54.1889	48.4464	54.8667	63.8	54.5	32.745	27.2502	26.159	45.0867	43.9155	43.1441	48.89	25.1353	56.7309	33.4183	23.4125	20.9121	31.419	32.045	59.8128	22.4033		Total PUFA	12.493	16.3268	18.7659	20.3865	16.8072	15.9966	6.86994			Total PUFA	9.37726	16.914	12.2731	4.70354	6.92965
LCPUFA	51.6227	15.1288	19.4645	20.6229	27.6323	43.227	2.36333			LCPUFA	58.5454	52.0667	41.9436	43.0667	54.7	44.9	16.1505	10.4033	9.21466	24.634	26.1121	9.50352	33.6991	19.7984	36.544	8.61833	23.4125	20.9121	31.419	32.045	43.227	2.36333		LCPUFA	14.7771	9.47973	16.0802	13.7163	16.8072	11.6811	1.08557			LCPUFA	12.0696	18.0334	11.9702	17.0086	8.48528
Total HUFA	4.80884	16.6394	20.9717	10.4203	0	16.5858	20.04			Total HUFA	3.11462	2.12222	6.50277	11.8	9.1	9.6	16.5945	16.8469	16.9443	20.4527	17.8034	33.6406	15.1909	5.33684	20.1869	24.8	0	0	0	0	16.5858	20.04		Total HUFA	7.46242	9.86454	11.3847	12.2752	0	8.65963	5.92945			Total HUFA	7.39446	1.93441	3.20767	20.1789	1.55563
Total SAFA	24.3768	35.9805	44.8845	42.4032	33.7687	24.7563	32.18			Total SAFA	23.454	26.4	26.4122	19.3	19.4	29.1	36.3573	34.2378	54.9446	46.1349	42.1555	39.7721	43.4986	45.9289	27.5409	40.5183	37.3575	40.1248	30.4288	29.07	24.7563	32.18		Total SAFA	7.38641	12.1906	14.3333	18.5355	9.37825	9.49174	6.20329			Total SAFA	7.99484	6.70709	8.75633	0.866025	6.36396
Total MUFA	14.3831	29.5155	10.8024	21.6195	22.85	13.7782	37.0533			Total MUFA	9.52456	15	18.9271	22.5333	14.75	15	27.9319	36.8394	12.5068	8.7784	10.9965	11.4068	7.11138	23.7753	10.994	22.005	32.515	23.4476	18.9611	23.415	13.1239	37.0533		Total MUFA	8.00347	10.2008	5.3727	9.90579	12.6886	8.55696	5.75001			Total MUFA	4.24435	11.0161	4.44038	6.124	11.9501
Total	95.1915	97.2642	96.123	95.0659	84.2509	98.3474	91.6367		NOTE 4	Total	94.6386	95.5889	93.7857	96.7	97.95	98.6	97.0343	98.3274	93.6104	100	97.0675	94.323	99.5	94.8395	95.2659	95.9417	93.285	84.4845	80.8089	84.53	98.3474	91.6367		Total	6.05202	4.12438	5.21161	4.75826	8.38297	2.21038	4.18608		NOTE 4	Total	6.01887	3.14422	10.6108	0.8	1.3435
16:1n7/16:0	0.191422	1.56086	0.0636598	0.364703	0.358558	0.164467	1.06663			16:1n7/16:0	0.196323	0.179565	0.0561137	0.681611	0.0348012	0.0242718	1.55326	1.59601	0.032929	0.0549907	0.0943343	0.0568153	0.0473762	0.304485	0.125	0.89044	0.345837	0.125633	0.391749	0.783765	0.164467	1.06663		16:1n7/16:0	0.321407	0.632115	0.0489009	0.352719	0.465086	0.147038	0.300824			16:1n7/16:0	0.294015	0.260636	0.0475905	0.70323	0.0352143
n3	39.5487	21.1433	37.5002	24.506	16.4385	50.753	18.2233			n3	47.429	23.7889	40.5896	31.6333	61.35	51.8	21.0196	21.7153	22.8116	42.5879	41.3022	40.3206	45.4457	16.8279	55.966	29.5167	13.745	7.854	20.8052	19.27	50.753	18.2233		n3	15.2529	14.2816	17.9898	20.6883	14.0561	20.5121	6.40813			n3	11.3114	9.16207	12.5136	14.2072	4.59619
n6	11.4337	2.73878	2.59715	5.53071	10.3769	8.87976	3.37333			n6	9.90702	18.7889	7.12688	15.7667	1.65	1.8	2.66295	3.08948	2.80043	1.28662	2.60197	2.14	3.44428	7.17211	0.71315	2.55167	8.7775	12.0021	10.1329	10.855	8.87976	3.37333		n6	7.85913	2.55923	3.17456	5.23626	8.31597	5.8793	2.28444			n6	2.5568	7.35433	6.93004	12.4841	1.20208
n3/n6	8.09158	15.2212	23.0723	5.04046	2.47509	6.99018	5.78133		NOTE 5	n3/n6	5.1135	1.42512	9.12072	4.27195	49.2325	28.7778	16.5174	9.71212	37.0604	33.1005	18.5618	20.9843	17.5463	2.87217	18.25	11.4954	1.46218	2.3228	3.04357	1.75499	6.99018	5.78133		n3/n6	13.1045	17.5417	15.8103	5.4091	2.29295	7.30872	4.81257			n3/n6	1.76908	0.668733	6.75347	5.00291	33.082
DHA/EPA	3.0865	9.23415	0.305235	1.22897	-	1.7779	0			DHA/EPA	0	3.55714	6.375	0	0.057958	0.213333	6.94452	19.9191	0.493704	0.21262	0.0595674	0.565846	0.0789753	0.444572	0.00289494	5.39654	-	-	-	-	1.7779	0		DHA/EPA	4.76018	8.95698	0.313184	3.21242	0	1.10304	0			DHA/EPA	0	6.16574	1.59099	0	0
										n
PUFA%C	5.27221	4.48446	1.62666	5.51344	N/A	5.93492	2.933			PUFA%C	8.52788	4.67628	3.83901	N/A	2.12428	6.90333	4.75927	0.637161	0.693801	2.41193	N/A	N/A	1.77423	4.71596	N/A	7.90588	N/A	N/A	N/A	N/A	5.93492	2.933		PUFA%C	3.59524	5.96512	0.868522	2.19203	N/A	5.34034	0			PUFA%C	4.79458	1.89466	2.06757	N/A	1.58867
HUFA%C	0.305546	2.28836	0.643885	2.47698	N/A	1.83082	2.62359			HUFA%C	0.00343061	0.135724	0.444991	N/A	0.275758	1.216	2.41487	0.51729	0.157682	1.09413	N/A	N/A	0.679847	1.35127	N/A	5.85412	N/A	N/A	N/A	N/A	1.83082	2.62359		HUFA%C	0.391597	3.09996	0.469257	2.25353	N/A	1.20302	0			HUFA%C	0.00686122	0.191943	0.382383	N/A	0.14485
20:4n6%C	0.0107893	0.472964	0.00375513	0.0271834	N/A	0.015873	0.343659			20:4n6%C	0	0.0141379	0.0245548	N/A	0	0	0.503926	0.0395047	0	0.0112654	N/A	N/A	0	0.0362445	N/A	0	N/A	N/A	N/A	N/A	0.015873	0.343659		20:4n6%C	0.0229053	1.09398	0.00650408	0.0393546	N/A	0.0224478	0			20:4n6%C	0	0.0199941	0.0340442	N/A	0
20:5n3%C	0.150251	1.53731	0.0816232	1.01235	N/A	1.16389	2.27666			20:5n3%C	0	0.0904828	0.340725	N/A	0.00812597	0.202667	1.6164	0.430041	0.00525606	0.189868	N/A	N/A	0.0497449	0.113717	N/A	3.70824	N/A	N/A	N/A	N/A	1.16389	2.27666		20:5n3%C	0.227136	1.98911	0.0963463	1.79839	N/A	0.742462	0			20:5n3%C	0	0.127962	0.288231	N/A	0.0018789
22:6n3%C	0.100312	0.239617	0.558507	1.10098	N/A	0.558466	0.0392753			22:6n3%C	0	0	0.00561702	N/A	0.213144	0.95	0.253322	0.0477439	0.152426	0.892993	N/A	N/A	0.630102	0.87817	N/A	1.76941	N/A	N/A	N/A	N/A	0.558466	0.0392753		22:6n3%C	0.261745	0.249518	0.375439	0.525242	N/A	0.352057	0			22:6n3%C	0	0	0.01256	N/A	0.193286
18:5n3%C	0.0919457	0.00145365	0.441837	0.464706	N/A	0	0			18:5n3%C	0.0457415	0	0.0533476	N/A	0.279434	0.278667	0.00155748	0	0	0.519643	N/A	N/A	0.805867	0.619608	N/A	0	N/A	N/A	N/A	N/A	0	0		18:5n3%C	0.153536	0.00562997	0.408529	0.527465	N/A	0	0			18:5n3%C	0.0914829	0	0.106086	N/A	0.31347
FA%C	8.63005	13.5542	5.48862	14.0329	N/A	9.39153	13.1			FA%C	12.8504	6.82759	7.33411	N/A	3.21331	12.6667	14.1278	5.52364	7.8	5.34954	N/A	N/A	3.31633	12.4361	N/A	18.8235	N/A	N/A	N/A	N/A	9.39153	13.1		FA%C	5.08056	18.1417	2.24507	3.68679	N/A	7.66968	0			FA%C	6.35807	1.65804	3.38492	N/A	2.14107
HUFA+18	5.39279	16.6436	29.0629	13.8751	N/A	16.5858	20.04			HUFA+18	3.20692	2.12222	6.93679	11.8	16.1	11.8	16.5996	16.8469	17.5243	30.1665	26.5127	38.4806	39.0302	7.61211	32.6996	24.8	0	0	0	0	16.5858	20.04		HUFA+18	7.883	9.8636	17.7415	16.1884	N/A	8.65963	5.92945			HUFA+18	7.36098	1.93441	2.49081	20.1789	3.53553
HUFA+18%C	0.397491	2.28982	1.08572	2.94169	N/A	1.83082	3.93277			HUFA+18%C	0.0491721	0.135724	0.498339	N/A	0.555192	1.49467	2.41643	0.51729	0.157682	1.61377	N/A	N/A	1.48571	1.97088	N/A	5.85412	N/A	N/A	N/A	N/A	1.83082	3.93277		HUFA+18%C	0.450628	3.09964	0.806253	2.00928	N/A	1.20302	0			HUFA+18%C	0.0983442	0.191943	0.330608	N/A	0.458319
																																		PUFA%C	3.59524	5.96512	0.868522	2.19203	N/A	5.34034	0
																																		HUFA%C	0.391597	3.09996	0.469257	2.25353	N/A	1.20302	0
																																		20:4n6%C	0.0229053	1.09398	0.00650408	0.0393546	N/A	0.0224478	0
																																		20:5n3%C	0.227136	1.98911	0.0963463	1.79839	N/A	0.742462	0
																																		22:6n3%C	0.261745	0.249518	0.375439	0.525242	N/A	0.352057	0
																																		18:5n3%C	0.153536	0.00562997	0.408529	0.527465	N/A	0	0
																																		FA%C	5.08056	18.1417	2.24507	3.68679	N/A	7.66968	0
																																		HUFA+18	7.883	9.8636	17.7415	16.1884	N/A	8.65963	5.92945
																																		HUFA+18%C	0.450628	3.09964	0.806253	2.00928	N/A	1.20302	0
[truncated: 17 more columns]

## Sheet: Notes
NOTES
1	ESD	estimated spherical diameter in			µm
2	References numbers refer to numbers in the article
3	Fatty acids < 0.1 are removed, and averages do not include zero.
4	All averages are based on raw data also the sum. If averages are added for total lipids they do exceed 100%. This is taken care of in the presentation in Figures 5 and A2
5	When the ω3/ω6 ratio was huge it reflected the lack of ω6 measures in the analyses. The high values >100 in individual profiles were not included in the average.
6	EXP: exponential culture, MID: midway in Exponential growh, SC: Scenescent
